# Supplementary material for: Chaihushugan powder regulates the gut microbiota to alleviate mitochondrial oxidative stress in the gastric tissues of rats with functional dyspepsia
Source: Front Immunol. 2025 Feb 18;16:1549554. doi: 10.3389/fimmu.2025.1549554 (PMC11876139; doi:10.3389/fimmu.2025.1549554)
Supplement: Supplementary file 4 [file Table1.xlsx]

## Sheet: Sheet1
Mode	Name	Formula	Annot. DeltaMass [ppm]	Calc. MW	m/z	RT [min]	Area (Max.)	mzCloud Best Match	MS2	Reference Ion	Area: CSHGP_230913101331.raw (F2)
ESI-	(±)-Abscisic acid	C15 H20 O4	-2.57	264.135	263.128	10.826	388304	91.6	DDA for preferred ion	[M-H]-1	388304
ESI-	(1S,3R,4R,5R)-1,3,4-trihydroxy-5-{[(2E)-3-(4-hydroxy-3-methoxyphenyl)prop-2-enoyl]oxy}cyclohexane-1-carboxylic acid	C17 H20 O9	-2.82	368.11	367.102	7.907	1.23087e+06	95.9	DDA for preferred ion	[M-H]-1	1.23087e+06
ESI-	3-[2-(β-D-Glucopyranosyloxy)-4-methoxyphenyl]propanoic acid	C16 H22 O9	-3.23	358.125	357.118	6.723	374514	82.4	DDA for preferred ion	[M-H]-1	374514
ESI-	4,4'-Sulfonylbis[2-(prop-2-en-1-yl)phenol]	C18 H18 O4 S	3.96	330.094	329.087	5.778	418458	91.1	DDA for preferred ion	[M-H]-1	418458
ESI-	albiflorin	C23 H28 O11	-3.29	480.162	525.159	8.023	3.14623e+07	98.5	DDA for preferred ion	[M+FA-H]-1	3.14623e+07
ESI-	Chlorogenic acid	C16 H18 O9	-2.97	354.094	353.087	6.549	2.77282e+06	98.9	DDA for preferred ion	[M-H]-1	2.77282e+06
ESI-	Dodecyl sulfate	C12 H26 O4 S	-2.12	266.155	265.147	20.616	5.63963e+06	92.4	DDA for preferred ion	[M-H]-1	5.63963e+06
ESI-	D-Raffinose	C18 H32 O16	-4.85	504.167	503.159	1.473	525548	93.3	DDA for preferred ion	[M-H]-1	525548
ESI-	Eriocitrin	C27 H32 O15	-4.29	596.172	595.164	8.68	7.80932e+06	91.8	DDA for preferred ion	[M-H]-1	7.80932e+06
ESI-	Gibberellin A4	C19 H24 O5	-2.5	332.162	331.154	11.61	1.29711e+06	99.9	DDA for preferred ion	[M-H]-1	1.29711e+06
ESI-	Glycitein	C16 H12 O5	-2.81	284.068	283.06	12.75	684351	98.7	DDA for preferred ion	[M-H]-1	684351
ESI-	Guanosine	C10 H13 N5 O5	-3.6	283.091	282.083	3.003	1.37009e+06	99.9	DDA for preferred ion	[M-H]-1	1.37009e+06
ESI-	Hesperetin	C16 H14 O6	-2.27	302.078	301.071	12.802	8.65386e+06	98.3	DDA for preferred ion	[M-H]-1	8.65386e+06
ESI-	Isorhamnetin	C16 H12 O7	-1.93	316.058	315.05	12.878	4.39761e+06	97.3	DDA for preferred ion	[M-H]-1	4.39761e+06
ESI-	Luteolin	C15 H10 O6	-2.65	286.047	285.04	11.306	2.072e+06	97.2	DDA for preferred ion	[M-H]-1	2.072e+06
ESI-	Myristyl sulfate	C14 H30 O4 S	-2.4	294.186	293.178	25.347	1.81344e+06	91.8	DDA for preferred ion	[M-H]-1	1.81344e+06
ESI-	N-({(2R,4S,5R)-5-[3-(4-Fluorophenyl)-1-methyl-1H-pyrazol-5-yl]-1-azabicyclo[2.2.2]oct-2-yl}methyl)-4-methoxybenzamide	C26 H29 F N4 O2	3.93	448.229	483.199	10.843	1.28569e+06	89.9	DDA for preferred ion	[M+Cl]-1	1.28569e+06
ESI-	N-(2-{4-[5-(Acetylamino)-1H-benzimidazol-2-yl]phenyl}-1H-benzimidazol-5-yl)acetamide	C24 H20 N6 O2	2.46	424.166	423.159	7.504	797124	96.7	DDA for preferred ion	[M-H]-1	797124
ESI-	Naringenin	C15 H12 O5	-2.39	272.068	271.061	12.331	7.47449e+06	99.5	DDA for preferred ion	[M-H]-1	7.47449e+06
ESI-	Naringin	C27 H32 O14	-3.8	580.177	579.17	9.406	3.0635e+07	99.7	DDA for preferred ion	[M-H]-1	3.0635e+07
ESI-	Neohesperidin	C28 H34 O15	-4.4	610.187	609.18	10.532	812131	97.1	DDA for preferred ion	[M-H]-1	812131
ESI-	Rutin	C27 H30 O16	-4.18	610.151	609.144	8.515	5.41305e+06	99.8	DDA for preferred ion	[M-H]-1	5.41305e+06
ESI-	Sucrose	C12 H22 O11	-4.86	342.115	341.108	1.264	8.8837e+06	98.3	DDA for preferred ion	[M-H]-1	8.8837e+06
ESI+	(1r,3R,4s,5S)-4-{[(2E)-3-(3,4-dihydroxyphenyl)prop-2-enoyl]oxy}-1,3,5-trihydroxycyclohexane-1-carboxylic acid	C16 H18 O9	-4.5	354.093	355.101	6.564	6.76603e+06	86.9	DDA for preferred ion	[M+H]+1	6.76603e+06
ESI+	(3R,4R)-4-[(3,4-dimethoxyphenyl)methyl]-3-[(4-hydroxy-3-methoxyphenyl)methyl]oxolan-2-one	C21 H24 O6	-3.08	372.156	395.145	12.709	3.87274e+06	85.8	DDA for other ion	[M+Na]+1	3.87274e+06
ESI+	13(S)-HOTrE	C18 H30 O3	-4.24	294.218	295.226	13.243	9.27791e+06	86.4	DDA for preferred ion	[M+H]+1	9.27791e+06
ESI+	2-(2,4-dihydroxyphenyl)-3,5,7-trihydroxy-4H-chromen-4-one	C15 H10 O7	-4.76	302.041	303.048	8.543	1.2622e+07	99.6	DDA for preferred ion	[M+H]+1	1.2622e+07
ESI+	2-(3,4-dihydroxyphenyl)-5,7-dihydroxy-3,4-dihydro-2H-1-benzopyran-4-one	C15 H12 O6	-4.29	288.062	289.069	8.471	6.62171e+06	89.6	DDA for preferred ion	[M+H]+1	6.62171e+06
ESI+	2-(8-Hydroxy-4a,8-dimethyldecahydro-2-naphthalenyl)acrylic acid	C15 H24 O3	-2.11	252.172	275.161	15.587	8.06596e+06	99.9	DDA for other ion	[M+Na]+1	8.06596e+06
ESI+	2'-O-Methyladenosine	C11 H15 N5 O4	-1.92	281.112	282.119	4.151	2.09502e+06	98.6	DDA for preferred ion	[M+H]+1	2.09502e+06
ESI+	4,7-dihydroxy-4-(hydroxymethyl)-3,4a,8,8-tetramethyl-1,4,4a,5,6,7,8,8a-octahydronaphthalen-1-one	C15 H24 O4	-2.68	268.167	291.156	12.996	2.27214e+07	97.6	DDA for other ion	[M+Na]+1	2.27214e+07
ESI+	5,2'-Dihydroxy-6,7,8,6'-tetramethoxyflavone	C19 H18 O8	-4.13	374.099	375.106	15.401	2.37388e+06	92.1	DDA for preferred ion	[M+H]+1	2.37388e+06
ESI+	5,6,7-trihydroxy-2-(4-methoxyphenyl)-4H-chromen-4-one	C16 H12 O6	-2.7	300.063	301.07	12.725	1.46278e+06	97.6	DDA for preferred ion	[M+H]+1	1.46278e+06
ESI+	Adenine	C5 H5 N5	-2.49	135.054	312.143	1.5	2.43846e+07	99.2	DDA for preferred ion	[2M+ACN+H]+1	2.43846e+07
ESI+	Adenosine	C10 H13 N5 O4	-2.49	267.096	268.103	2.613	2.07329e+08	99.9	DDA for preferred ion	[M+H]+1	2.07329e+08
ESI+	Di(2-ethylhexyl) phthalate	C24 H38 O4	-1.45	390.276	391.284	0.108	1.28719e+07	99.8	DDA for preferred ion	[M+H]+1	1.28719e+07
ESI+	Esculin	C15 H16 O9	-4.09	340.078	341.085	6.152	2.26875e+06	99.4	DDA for preferred ion	[M+H]+1	2.26875e+06
ESI+	Formononetin	C16 H12 O4	-2.48	268.073	269.08	13.759	6.72702e+06	99.7	DDA for preferred ion	[M+H]+1	6.72702e+06
ESI+	Hesperetin	C16 H14 O6	-2.97	302.078	303.085	12.816	2.06694e+07	98	DDA for preferred ion	[M+H]+1	2.06694e+07
ESI+	Isorhamnetin	C16 H12 O7	-3.18	316.057	317.065	12.893	5.44559e+06	98.6	DDA for preferred ion	[M+H]+1	5.44559e+06
ESI+	Kaempferol	C15 H10 O6	-4.88	286.046	287.054	9.113	3.84329e+06	99.5	DDA for preferred ion	[M+H]+1	3.84329e+06
ESI+	Licochalcone A	C21 H22 O4	-1.58	338.151	339.159	16.736	1.80206e+06	99.4	DDA for preferred ion	[M+H]+1	1.80206e+06
ESI+	Matairesinol	C20 H22 O6	-2.59	358.141	381.13	12.565	2.76965e+06	99.6	DDA for preferred ion	[M+Na]+1	2.76965e+06
ESI+	Naringeninchalcone	C15 H12 O5	-4.28	272.067	273.075	10.276	8.94125e+06	97.5	DDA for preferred ion	[M+H]+1	8.94125e+06
ESI+	Nobiletin	C21 H22 O8	-2.88	402.13	403.138	15	1.1838e+07	84.9	DDA for preferred ion	[M+H]+1	1.1838e+07
ESI+	Obacunoic acid	C26 H32 O8	-3.78	472.208	473.215	14.115	1.35965e+07	86.8	DDA for preferred ion	[M+H]+1	1.35965e+07
ESI+	Obacunone	C26 H30 O7	-3.67	454.197	455.205	16.46	4.06249e+07	92.3	DDA for preferred ion	[M+H]+1	4.06249e+07
ESI+	Octyl hydrogen phthalate	C16 H22 O4	-2.58	278.151	301.14	14.992	1.58969e+07	92.7	DDA for preferred ion	[M+Na]+1	1.58969e+07
ESI+	Schaftoside	C26 H28 O14	-4.81	564.145	565.152	7.883	2.49049e+06	95.4	DDA for preferred ion	[M+H]+1	2.49049e+06
ESI+	Tangeritin	C20 H20 O7	-3.77	372.12	373.127	13.497	3.42132e+07	95.8	DDA for preferred ion	[M+H]+1	3.42132e+07
ESI+	α-Eleostearic acid	C18 H30 O2	-2.03	278.224	279.231	19.595	2.34529e+06	93.4	DDA for preferred ion	[M+H]+1	2.34529e+06
