# Supplementary material for: Chaihushugan powder regulates the gut microbiota to alleviate mitochondrial oxidative stress in the gastric tissues of rats with functional dyspepsia
Source: Front Immunol. 2025 Feb 18;16:1549554. doi: 10.3389/fimmu.2025.1549554 (PMC11876139; doi:10.3389/fimmu.2025.1549554)
Supplement: Supplementary file 5 [file Table2.xlsx]

## Sheet: Sheet1
Name	Gene ID
(±)-Abscisic acid	ALOX12
(±)-Abscisic acid	TRPA1
(±)-Abscisic acid	CYP19A1
(±)-Abscisic acid	SRD5A2
(±)-Abscisic acid	SHBG
(±)-Abscisic acid	PPARG
(±)-Abscisic acid	RARG
(±)-Abscisic acid	RXRG
(±)-Abscisic acid	RARB
(±)-Abscisic acid	RARA
(±)-Abscisic acid	RXRA
(±)-Abscisic acid	ALOX15
(±)-Abscisic acid	NR3C1
(±)-Abscisic acid	CDK2 CCNA1 CCNA2
(±)-Abscisic acid	CDK2
(±)-Abscisic acid	CPA1
(±)-Abscisic acid	MME
(±)-Abscisic acid	ACE
(±)-Abscisic acid	PRKCA
(±)-Abscisic acid	RASGRP3
(±)-Abscisic acid	SLC22A12
(±)-Abscisic acid	TTR
(±)-Abscisic acid	CTNNB1
(±)-Abscisic acid	CA2
(±)-Abscisic acid	ITGAL ICAM1 ITGB2
(±)-Abscisic acid	CA1
(±)-Abscisic acid	AMPD2
(±)-Abscisic acid	CA14
(±)-Abscisic acid	CA4
(±)-Abscisic acid	CA13
(±)-Abscisic acid	CA5A
(±)-Abscisic acid	HSPA1A
(±)-Abscisic acid	NR3C2
(±)-Abscisic acid	PGR
(±)-Abscisic acid	AKR1B1
(±)-Abscisic acid	PIM1
(±)-Abscisic acid	PIM2
(±)-Abscisic acid	NOS2
(±)-Abscisic acid	FOLH1
(±)-Abscisic acid	SRC
(±)-Abscisic acid	HSD11B1
(±)-Abscisic acid	ALOX5
(±)-Abscisic acid	LTA4H
(±)-Abscisic acid	AMPD3
(±)-Abscisic acid	FBP1
(±)-Abscisic acid	CCL2
(1S,3R,4R,5R)-1,3,4-trihydroxy-5-{[(2E)-3-(4-hydroxy-3-methoxyphenyl)prop-2-enoyl]oxy}cyclohexane-1-carboxylic acid	AKR1B1
(1S,3R,4R,5R)-1,3,4-trihydroxy-5-{[(2E)-3-(4-hydroxy-3-methoxyphenyl)prop-2-enoyl]oxy}cyclohexane-2-carboxylic acid	MMP13
(1S,3R,4R,5R)-1,3,4-trihydroxy-5-{[(2E)-3-(4-hydroxy-3-methoxyphenyl)prop-2-enoyl]oxy}cyclohexane-3-carboxylic acid	MMP2
(1S,3R,4R,5R)-1,3,4-trihydroxy-5-{[(2E)-3-(4-hydroxy-3-methoxyphenyl)prop-2-enoyl]oxy}cyclohexane-4-carboxylic acid	APP
(1S,3R,4R,5R)-1,3,4-trihydroxy-5-{[(2E)-3-(4-hydroxy-3-methoxyphenyl)prop-2-enoyl]oxy}cyclohexane-5-carboxylic acid	AKR1B10
(1S,3R,4R,5R)-1,3,4-trihydroxy-5-{[(2E)-3-(4-hydroxy-3-methoxyphenyl)prop-2-enoyl]oxy}cyclohexane-6-carboxylic acid	MMP12
(1S,3R,4R,5R)-1,3,4-trihydroxy-5-{[(2E)-3-(4-hydroxy-3-methoxyphenyl)prop-2-enoyl]oxy}cyclohexane-7-carboxylic acid	SLC37A4
(1S,3R,4R,5R)-1,3,4-trihydroxy-5-{[(2E)-3-(4-hydroxy-3-methoxyphenyl)prop-2-enoyl]oxy}cyclohexane-8-carboxylic acid	ELANE
(1S,3R,4R,5R)-1,3,4-trihydroxy-5-{[(2E)-3-(4-hydroxy-3-methoxyphenyl)prop-2-enoyl]oxy}cyclohexane-9-carboxylic acid	PRKCA
(1S,3R,4R,5R)-1,3,4-trihydroxy-5-{[(2E)-3-(4-hydroxy-3-methoxyphenyl)prop-2-enoyl]oxy}cyclohexane-10-carboxylic acid	CA2
(1S,3R,4R,5R)-1,3,4-trihydroxy-5-{[(2E)-3-(4-hydroxy-3-methoxyphenyl)prop-2-enoyl]oxy}cyclohexane-11-carboxylic acid	CA1
(1S,3R,4R,5R)-1,3,4-trihydroxy-5-{[(2E)-3-(4-hydroxy-3-methoxyphenyl)prop-2-enoyl]oxy}cyclohexane-12-carboxylic acid	CA12
(1S,3R,4R,5R)-1,3,4-trihydroxy-5-{[(2E)-3-(4-hydroxy-3-methoxyphenyl)prop-2-enoyl]oxy}cyclohexane-13-carboxylic acid	CA9
(1S,3R,4R,5R)-1,3,4-trihydroxy-5-{[(2E)-3-(4-hydroxy-3-methoxyphenyl)prop-2-enoyl]oxy}cyclohexane-14-carboxylic acid	PYGL
(1S,3R,4R,5R)-1,3,4-trihydroxy-5-{[(2E)-3-(4-hydroxy-3-methoxyphenyl)prop-2-enoyl]oxy}cyclohexane-15-carboxylic acid	PRKCD
(1S,3R,4R,5R)-1,3,4-trihydroxy-5-{[(2E)-3-(4-hydroxy-3-methoxyphenyl)prop-2-enoyl]oxy}cyclohexane-16-carboxylic acid	ALOX5
(1S,3R,4R,5R)-1,3,4-trihydroxy-5-{[(2E)-3-(4-hydroxy-3-methoxyphenyl)prop-2-enoyl]oxy}cyclohexane-17-carboxylic acid	CA6
(1S,3R,4R,5R)-1,3,4-trihydroxy-5-{[(2E)-3-(4-hydroxy-3-methoxyphenyl)prop-2-enoyl]oxy}cyclohexane-18-carboxylic acid	CA13
(1S,3R,4R,5R)-1,3,4-trihydroxy-5-{[(2E)-3-(4-hydroxy-3-methoxyphenyl)prop-2-enoyl]oxy}cyclohexane-19-carboxylic acid	CA5B
(1S,3R,4R,5R)-1,3,4-trihydroxy-5-{[(2E)-3-(4-hydroxy-3-methoxyphenyl)prop-2-enoyl]oxy}cyclohexane-20-carboxylic acid	CA5A
(1S,3R,4R,5R)-1,3,4-trihydroxy-5-{[(2E)-3-(4-hydroxy-3-methoxyphenyl)prop-2-enoyl]oxy}cyclohexane-21-carboxylic acid	TTR
4,4'-Sulfonylbis[2-(prop-2-en-1-yl)phenol]	ABCB1
4,4'-Sulfonylbis[2-(prop-2-en-2-yl)phenol]	PDE10A
4,4'-Sulfonylbis[2-(prop-2-en-3-yl)phenol]	ALOX15
4,4'-Sulfonylbis[2-(prop-2-en-4-yl)phenol]	PDE5A
4,4'-Sulfonylbis[2-(prop-2-en-5-yl)phenol]	ROCK2
4,4'-Sulfonylbis[2-(prop-2-en-6-yl)phenol]	ESR1
4,4'-Sulfonylbis[2-(prop-2-en-7-yl)phenol]	ESR2
4,4'-Sulfonylbis[2-(prop-2-en-8-yl)phenol]	GCGR
4,4'-Sulfonylbis[2-(prop-2-en-9-yl)phenol]	HSD17B2
4,4'-Sulfonylbis[2-(prop-2-en-10-yl)phenol]	HSD17B1
4,4'-Sulfonylbis[2-(prop-2-en-11-yl)phenol]	HSP90B1
4,4'-Sulfonylbis[2-(prop-2-en-12-yl)phenol]	HSP90AA1
4,4'-Sulfonylbis[2-(prop-2-en-13-yl)phenol]	HSP90AB1
4,4'-Sulfonylbis[2-(prop-2-en-14-yl)phenol]	ALK
4,4'-Sulfonylbis[2-(prop-2-en-15-yl)phenol]	SIRT1
4,4'-Sulfonylbis[2-(prop-2-en-16-yl)phenol]	CYP19A1
4,4'-Sulfonylbis[2-(prop-2-en-17-yl)phenol]	BCL2L1
4,4'-Sulfonylbis[2-(prop-2-en-18-yl)phenol]	BCL2
4,4'-Sulfonylbis[2-(prop-2-en-19-yl)phenol]	AKT1
4,4'-Sulfonylbis[2-(prop-2-en-20-yl)phenol]	NOS2
4,4'-Sulfonylbis[2-(prop-2-en-21-yl)phenol]	PTPN1
4,4'-Sulfonylbis[2-(prop-2-en-22-yl)phenol]	EGLN1
4,4'-Sulfonylbis[2-(prop-2-en-23-yl)phenol]	ERBB2
4,4'-Sulfonylbis[2-(prop-2-en-24-yl)phenol]	EGFR
4,4'-Sulfonylbis[2-(prop-2-en-25-yl)phenol]	CCND1 CDK4
4,4'-Sulfonylbis[2-(prop-2-en-26-yl)phenol]	CFTR
4,4'-Sulfonylbis[2-(prop-2-en-27-yl)phenol]	DHFR
4,4'-Sulfonylbis[2-(prop-2-en-28-yl)phenol]	AVPR2
4,4'-Sulfonylbis[2-(prop-2-en-29-yl)phenol]	CCR4
4,4'-Sulfonylbis[2-(prop-2-en-30-yl)phenol]	CDK2
4,4'-Sulfonylbis[2-(prop-2-en-31-yl)phenol]	CDK1
4,4'-Sulfonylbis[2-(prop-2-en-32-yl)phenol]	GPR84
4,4'-Sulfonylbis[2-(prop-2-en-33-yl)phenol]	CXCR1
4,4'-Sulfonylbis[2-(prop-2-en-34-yl)phenol]	PDK1
4,4'-Sulfonylbis[2-(prop-2-en-35-yl)phenol]	ABCG2
4,4'-Sulfonylbis[2-(prop-2-en-36-yl)phenol]	CBR1
4,4'-Sulfonylbis[2-(prop-2-en-37-yl)phenol]	STS
4,4'-Sulfonylbis[2-(prop-2-en-38-yl)phenol]	BACE1
4,4'-Sulfonylbis[2-(prop-2-en-39-yl)phenol]	IDH1
albiflorin	ABCB1
albiflorin	PDE10A
albiflorin	ALOX15
albiflorin	ROCK2
albiflorin	GCGR
albiflorin	HSD17B2
albiflorin	HSD17B1
albiflorin	HSP90B1
albiflorin	HSP90AB1
albiflorin	ALK
albiflorin	SIRT1
albiflorin	BCL2L1
albiflorin	BCL2
albiflorin	NOS2
albiflorin	EGLN1
albiflorin	ERBB2
albiflorin	CCND1 CDK4
albiflorin	CFTR
albiflorin	DHFR
albiflorin	AVPR2
albiflorin	CCR4
albiflorin	CDK2
albiflorin	CDK1
albiflorin	GPR84
albiflorin	CXCR1
albiflorin	PDK1
albiflorin	ABCG2
albiflorin	CBR1
albiflorin	STS
albiflorin	IDH1
albiflorin	DRD2
albiflorin	HTR1A
albiflorin	HTR2A
albiflorin	SLC6A3
albiflorin	TH
albiflorin	LGALS3
albiflorin	LGALS9
albiflorin	ADORA2A
albiflorin	ADORA3
albiflorin	ABCB1
albiflorin	SELP
albiflorin	PTAFR
albiflorin	ADORA2B
albiflorin	PPM1A
albiflorin	SLC29A1
albiflorin	MMP1
albiflorin	MMP7
albiflorin	MMP8
albiflorin	TOP1
albiflorin	LGALS7
albiflorin	HSPA8
albiflorin	HSPA5
albiflorin	GBA
albiflorin	HRAS
albiflorin	VEGFA
albiflorin	FGF2
albiflorin	FDFT1
albiflorin	ADK
albiflorin	SLC6A2
albiflorin	SLC28A3
albiflorin	NRAS
albiflorin	MMP3
albiflorin	MMP9
albiflorin	ADAM17
albiflorin	EIF4H
albiflorin	PABPC1
albiflorin	MGMT
albiflorin	AMY1A
albiflorin	SERPINE1
albiflorin	SQLE
albiflorin	MAP2K1
albiflorin	F3
albiflorin	HK2
albiflorin	HK1
albiflorin	PRKCG
albiflorin	PRKCB
albiflorin	PRKCE
albiflorin	PRKCH
albiflorin	MME
albiflorin	OGA
albiflorin	AGTR1
Chlorogenic Acid	AKR1B1
Chlorogenic Acid	AKR1B10
Chlorogenic Acid	MMP13
Chlorogenic Acid	MMP2
Chlorogenic Acid	MMP12
Chlorogenic Acid	APP
Chlorogenic Acid	ELANE
Chlorogenic Acid	SLC37A4
Chlorogenic Acid	PYGL
Chlorogenic Acid	PRKCD
Chlorogenic Acid	PRKCA
Chlorogenic Acid	BACE1
Chlorogenic Acid	PDE5A
Chlorogenic Acid	PDE4D
Chlorogenic Acid	PDE9A
Chlorogenic Acid	PDE1B
Chlorogenic Acid	CA2
Chlorogenic Acid	CA1
Chlorogenic Acid	CA12
Chlorogenic Acid	CA9
Chlorogenic Acid	CA5B
Chlorogenic Acid	EDNRA
Chlorogenic Acid	NEU4
Chlorogenic Acid	ACHE
Chlorogenic Acid	ACLY
Chlorogenic Acid	AEBP1
Chlorogenic Acid	AQP1
Chlorogenic Acid	AQP3
Chlorogenic Acid	AR
Chlorogenic Acid	ATF4
Chlorogenic Acid	BDNF
Chlorogenic Acid	CASP10
Chlorogenic Acid	CASP12
Chlorogenic Acid	CASP8
Chlorogenic Acid	CASP9
Chlorogenic Acid	CD44
Chlorogenic Acid	CDH1
Chlorogenic Acid	CDKN1B
Chlorogenic Acid	CEBPB
Chlorogenic Acid	CHST3
Chlorogenic Acid	CHST5
Chlorogenic Acid	CHST6
Chlorogenic Acid	CHST7
Chlorogenic Acid	COMT
Chlorogenic Acid	COX1
Chlorogenic Acid	CREB1
Chlorogenic Acid	CS
Chlorogenic Acid	CYCS
Chlorogenic Acid	CYGB
Chlorogenic Acid	CYP19A1
Chlorogenic Acid	CYP24A1
Chlorogenic Acid	CYP2E1
Chlorogenic Acid	CYP4F3
Chlorogenic Acid	DSG3
Chlorogenic Acid	EGF
Chlorogenic Acid	EIF2S1
Chlorogenic Acid	EPHX1
Chlorogenic Acid	EPO
Chlorogenic Acid	ERO1A
Chlorogenic Acid	ESR1
Chlorogenic Acid	ESR2
Chlorogenic Acid	F10
Chlorogenic Acid	F2
Chlorogenic Acid	FASN
Chlorogenic Acid	FBN1
Chlorogenic Acid	FBN2
Chlorogenic Acid	FGF1
Chlorogenic Acid	FOS
Chlorogenic Acid	FSHB
Chlorogenic Acid	FSHR
Chlorogenic Acid	GABRA1
Chlorogenic Acid	GABRB1
Chlorogenic Acid	GCG
Chlorogenic Acid	GCLM
Chlorogenic Acid	GLP1R
Chlorogenic Acid	GPX1
Chlorogenic Acid	GRN
Chlorogenic Acid	GSTA1
Chlorogenic Acid	GSTA4
Chlorogenic Acid	GSTP1
Chlorogenic Acid	GSTT2
Chlorogenic Acid	HAS1
Chlorogenic Acid	HLCS
Chlorogenic Acid	HSPB1
Chlorogenic Acid	IL1A
Chlorogenic Acid	KRT5
Chlorogenic Acid	LHB
Chlorogenic Acid	LPO
Chlorogenic Acid	LYZ
Chlorogenic Acid	MAOA
Chlorogenic Acid	MAOB
Chlorogenic Acid	MAP2K4
Chlorogenic Acid	MAPK14
Chlorogenic Acid	MAPK8
Chlorogenic Acid	MC1R
Chlorogenic Acid	MGST1
Chlorogenic Acid	MGST2
Chlorogenic Acid	MMP14
Chlorogenic Acid	MPO
Chlorogenic Acid	NFKB2
Chlorogenic Acid	NOS3
Chlorogenic Acid	NPPB
Chlorogenic Acid	P4HB
Chlorogenic Acid	PCNA
Chlorogenic Acid	PECAM1
Chlorogenic Acid	PIK3CA
Chlorogenic Acid	PLIN1
Chlorogenic Acid	PLOD3
Chlorogenic Acid	PPP2R1A
Chlorogenic Acid	PPP5C
Chlorogenic Acid	PTPN6
Chlorogenic Acid	PTPRJ
Chlorogenic Acid	RAD23A
Chlorogenic Acid	RARA
Chlorogenic Acid	RETREG1
Chlorogenic Acid	RTN3
Chlorogenic Acid	RXRA
Chlorogenic Acid	SEC62
Chlorogenic Acid	SLC22A2
Chlorogenic Acid	SLC2A4
Chlorogenic Acid	SOD1
Chlorogenic Acid	SOD3
Chlorogenic Acid	SQSTM1
Chlorogenic Acid	SRD5A2
Chlorogenic Acid	STAR
Chlorogenic Acid	TGFA
Chlorogenic Acid	TLR3
Chlorogenic Acid	TP53
Chlorogenic Acid	TPT1
Chlorogenic Acid	TRAF2
Chlorogenic Acid	TXN
Chlorogenic Acid	TYRP1
Chlorogenic Acid	UGT1A1
Chlorogenic Acid	UGT1A6
Chlorogenic Acid	UGT1A9
Chlorogenic Acid	UGT2B15
Chlorogenic Acid	UGT2B17
Chlorogenic Acid	UGT2B4
Chlorogenic Acid	XBP1
dodecyl sulfate	TRPV1
dodecyl sulfate	GPBAR1
dodecyl sulfate	NR1H4
dodecyl sulfate	P2RY12
dodecyl sulfate	NR1I2
dodecyl sulfate	CA2
dodecyl sulfate	CA1
dodecyl sulfate	ADORA1
dodecyl sulfate	HSP90AA1
D-Raffinose	CDK1
D-Raffinose	VEGFA
D-Raffinose	FGF1
D-Raffinose	HPSE
D-Raffinose	HSP90AA1
D-Raffinose	LGALS4
D-Raffinose	LGALS3
D-Raffinose	LGALS8
D-Raffinose	FGF2
D-Raffinose	PSEN2 PSENEN NCSTN APH1A PSEN1 APH1B
D-Raffinose	HTR2B
D-Raffinose	ADRA2A
D-Raffinose	ADRA2C
D-Raffinose	ADRA2B
D-Raffinose	DRD1
D-Raffinose	DRD2
D-Raffinose	ADRA1D
D-Raffinose	HTR2A
D-Raffinose	HTR2C
D-Raffinose	DRD3
D-Raffinose	CYP2D6
D-Raffinose	HTR6
D-Raffinose	ADRA1A
D-Raffinose	HTR1B
D-Raffinose	RORC
D-Raffinose	TRPV1
D-Raffinose	AMY1A
D-Raffinose	STAT3
Eriocitrin	CYP19A1
Eriocitrin	SLC5A1
Eriocitrin	SLC5A2
Eriocitrin	MMP12
Eriocitrin	TYR
Eriocitrin	SRD5A1
Eriocitrin	CA12
Eriocitrin	CYP1B1
Eriocitrin	CA2
Eriocitrin	CA1
Eriocitrin	EPHX2
Eriocitrin	CA3
Eriocitrin	CA6
Eriocitrin	CA13
Eriocitrin	CA5B
Eriocitrin	ABCB1
Eriocitrin	CA5A
Eriocitrin	SLC5A4
Eriocitrin	PTPN2
Eriocitrin	CA7
Eriocitrin	CA4
Eriocitrin	HRAS
Eriocitrin	MMP13
Eriocitrin	TERT
Eriocitrin	TAS2R31
Eriocitrin	PTGS1
Eriocitrin	BAX
Eriocitrin	BCL2
Eriocitrin	CASP7
Eriocitrin	CASP9
Eriocitrin	CCND1
Eriocitrin	JAK2
Eriocitrin	MAPK8
Eriocitrin	MAPK8
Eriocitrin	PCNA
Eriocitrin	SRC
Eriocitrin	STAT3
glycitein	ABCA1
glycitein	ACSL3
glycitein	ADD2
glycitein	AHR
glycitein	ALDH1A2
glycitein	ANPEP
glycitein	ARHGDIA
glycitein	ATOH8
glycitein	ATP6V0A2
glycitein	BAZ1A
glycitein	BCKDK
glycitein	BPGM
glycitein	CABP5
glycitein	CACYBP
glycitein	CASP8AP2
glycitein	CCNA2
glycitein	CCND1
glycitein	CD200R1
glycitein	CDK4
glycitein	CFAP251
glycitein	CYBRD1
glycitein	CYP11A1
glycitein	DENND2D
glycitein	DNMT1
glycitein	DNMT3A
glycitein	DOCK3
glycitein	DPP9
glycitein	EDRF1
glycitein	EFHD1
glycitein	EPHA1
glycitein	ESPN
glycitein	FAM171A2
glycitein	FAM180A
glycitein	FAM210B
glycitein	FAM241B
glycitein	FGD6
glycitein	FHL2
glycitein	FMN2
glycitein	GALNT15
glycitein	GNG5
glycitein	HIPK4
glycitein	HMCN1
glycitein	HSD3B1
glycitein	IFRD2
glycitein	IL6R
glycitein	IRF2BP1
glycitein	ISG20L2
glycitein	JUN
glycitein	KCNG2
glycitein	KDM5A
glycitein	KITLG
glycitein	KNSTRN
glycitein	EGFR
glycitein	HSD17B2
glycitein	ESR1
glycitein	ESR2
glycitein	ALOX12
glycitein	IL2
glycitein	ADORA1
glycitein	ADORA2A
glycitein	HSD17B1
glycitein	CA7
glycitein	CA12
glycitein	CYP19A1
glycitein	PTPRS
glycitein	CA4
glycitein	CBR1
glycitein	ABCB1
glycitein	XDH
glycitein	PFKFB3
glycitein	ESRRA
glycitein	ABCG2
glycitein	TYR
glycitein	MAOA
glycitein	PTGS1
glycitein	SLC6A2
glycitein	ALDH2
glycitein	TBXAS1
glycitein	MGAM
glycitein	HTR2A
glycitein	HTR2C
glycitein	ESRRB
glycitein	ACHE
glycitein	ALOX15
glycitein	MIF
glycitein	TLR9
glycitein	CA2
glycitein	PON1
glycitein	NOX4
glycitein	CA1
glycitein	MCL1
glycitein	PIM1
glycitein	SNCA
glycitein	STS
glycitein	PPARA
glycitein	IGFBP3
glycitein	BACE1
glycitein	AKR1B1
glycitein	MAOB
glycitein	CA5B
glycitein	HSP90B1
glycitein	TNNC1 TNNT2 TNNI3
glycitein	HSP90AA1
glycitein	IGFBP6
glycitein	IGFBP4
glycitein	IGFBP5
glycitein	IGFBP2
glycitein	IGFBP1
Gibberellin A4	HSD11B1
Gibberellin A5	CPA1
Gibberellin A6	LTB4R
Gibberellin A7	PTGS2
Gibberellin A8	PREP
Gibberellin A9	PRSS1
Gibberellin A10	AMPD2
Gibberellin A11	CTRC
Gibberellin A12	PTGES
Gibberellin A13	MAPK8
Gibberellin A14	CES2
Gibberellin A15	HMGCR
Gibberellin A16	AMPD3
Gibberellin A17	PTGDR2
Gibberellin A18	IDO1
Gibberellin A19	NR3C2
Gibberellin A20	UGT2B7
Gibberellin A21	PRKCA
Gibberellin A22	ITGAL ICAM1 ITGB2
Gibberellin A23	PPP1CC
Gibberellin A24	POLB
Gibberellin A25	NR3C1
Gibberellin A26	PSEN2 PSENEN NCSTN APH1A PSEN1 APH1B
Gibberellin A27	SLC2A1
Gibberellin A28	ADCY1
Gibberellin A29	MME
Gibberellin A30	CTSA
Gibberellin A31	AMPD1
Gibberellin A32	ITGB1 ITGA4
Gibberellin A33	OPRM1
Gibberellin A34	LTA4H
Gibberellin A35	GSR
Gibberellin A36	POLA1
Gibberellin A37	EDNRA
Gibberellin A38	PYGL
Gibberellin A39	PYGM
Gibberellin A40	EPHX2
Gibberellin A41	ECE1
Gibberellin A42	FLT1
Gibberellin A43	KDR
Gibberellin A44	AKR1B1
Gibberellin A45	MMP3
Gibberellin A46	TP53
Gibberellin A47	AR
Guanosine	ADORA1
Guanosine	ADORA2A
Guanosine	ADORA3
Guanosine	MCL1
Guanosine	HSPA8
Guanosine	HSPA5
Guanosine	ADK
Guanosine	DPP4
Guanosine	ADA
Guanosine	EIF4E
Guanosine	GAPDH
Guanosine	PNP
Guanosine	HPRT1
Guanosine	AHCY
Guanosine	CDC42
Guanosine	RAC1
Guanosine	POLA1
Guanosine	CDA
Guanosine	TYMP
Guanosine	CD38
Guanosine	CA2
Guanosine	CA1
Guanosine	CA12
Guanosine	CA9
Guanosine	GBA
Guanosine	GAA
Guanosine	TK1
Guanosine	OGA
Guanosine	TERT
Guanosine	FUCA1
Guanosine	GRK1
Guanosine	CCND1 CDK4
Guanosine	MAPK1
Guanosine	EHMT1
Guanosine	EHMT2
Guanosine	CA7
Guanosine	CA13
Guanosine	CA14
Guanosine	EGFR
Guanosine	SETD7
Guanosine	IDO1
Guanosine	SRM
Guanosine	HK2
Guanosine	HK1
Guanosine	TYR
Guanosine	PDCD4
Guanosine	F2
Guanosine	DAO
Guanosine	AGT
Guanosine	ALB
Guanosine	ALB
Guanosine	ALB
Guanosine	ALB
Guanosine	APEX1
Guanosine	BRCA1
Guanosine	CASP3
Guanosine	CASP3
Guanosine	CASP3
Guanosine	CASP3
Guanosine	CCL5
Guanosine	CYP1A1
Guanosine	CYP1A1
Guanosine	CYP1A1
Guanosine	CYP1A1
Guanosine	CYP1A1
Guanosine	CYP1A1
Guanosine	CYP1A2
Guanosine	CYP1A2
Guanosine	CYP1A2
Guanosine	CYP1A2
Guanosine	CYP1A2
Guanosine	CYP1A2
Guanosine	CYP1B1
Guanosine	CYP2D6
Guanosine	CYP3A4
Guanosine	CYP3A4
Guanosine	DHFR
Guanosine	DNMT1
Guanosine	DNMT1
Guanosine	DNMT3B
Guanosine	EGF
Guanosine	EGF
Guanosine	EGF
Guanosine	EIF4E
Guanosine	EIF4E
Guanosine	EIF4E
Guanosine	GLRX
Guanosine	GLUL
Guanosine	H2AX
Guanosine	HPRT1
Guanosine	HRAS
Guanosine	HRAS
Guanosine	IL12A
Guanosine	IL12A
Guanosine	IL12A
Guanosine	IL12A
Guanosine	IL12B
Guanosine	IL12B
Guanosine	IL18
Guanosine	IL1B
Guanosine	IL1B
Guanosine	IL1B
Guanosine	IL2RA
Guanosine	IMPDH2
Guanosine	KRAS
Guanosine	MAPK1
Guanosine	MAPK1
Guanosine	MAPK3
Guanosine	MAPK3
Guanosine	MAPK8
Guanosine	MAPK9
Guanosine	MGMT
Guanosine	MGMT
Guanosine	MGMT
Guanosine	MGMT
Guanosine	MGMT
Guanosine	MGMT
Guanosine	MYC
Guanosine	OGG1
Guanosine	OGG1
Guanosine	OGG1
Guanosine	OGG1
Guanosine	PNP
Guanosine	PNP
Guanosine	PNP
Guanosine	POLH
Guanosine	POLK
Guanosine	POLK
Guanosine	POLK
Guanosine	POLK
Guanosine	POR
Guanosine	POR
Guanosine	POR
Guanosine	POR
Guanosine	PRDX1
Guanosine	PTGS1
Guanosine	PTGS1
Guanosine	PTGS1
Guanosine	PTGS1
Guanosine	PTGS1
Guanosine	PTGS2
Guanosine	PTGS2
Guanosine	SLC1A2
Guanosine	SLC22A11
Guanosine	SLC22A11
Guanosine	SLC22A6
Guanosine	SLC22A6
Guanosine	SLC22A8
Guanosine	SLC22A8
Guanosine	SLC29A1
Guanosine	SLC29A2
Guanosine	SLC29A3
Guanosine	TLR7
Guanosine	TP53BP1
Guanosine	TXNRD1
Guanosine	TXNRD2
Guanosine	UPP1
Guanosine	VEGFA
Hesperetin	ABCC1
Hesperetin	ABCC1
Hesperetin	ABCC1
Hesperetin	ABCC4
Hesperetin	ABCC4
Hesperetin	ABCC4
Hesperetin	ABCC5
Hesperetin	ABCC5
Hesperetin	ACHE
Hesperetin	ACTA2
Hesperetin	ACTA2
Hesperetin	ACTA2
Hesperetin	ACTA2
Hesperetin	ACTA2
Hesperetin	ADIPOQ
Hesperetin	AGER
Hesperetin	AHR
Hesperetin	AHR
Hesperetin	AHR
Hesperetin	AKR1C3
Hesperetin	AKT1
Hesperetin	ALB
Hesperetin	ALDH4A1
Hesperetin	APEX1
Hesperetin	ATG5
Hesperetin	BAX
Hesperetin	BAX
Hesperetin	BAX
Hesperetin	BAX
Hesperetin	BAX
Hesperetin	BAX
Hesperetin	BAX
Hesperetin	BCL2
Hesperetin	BCL2
Hesperetin	BCL2
Hesperetin	BCL2
Hesperetin	BCL2
Hesperetin	BECN1
Hesperetin	CASP3
Hesperetin	CASP3
Hesperetin	CASP3
Hesperetin	CASP3
Hesperetin	CASP3
Hesperetin	CASP3
Hesperetin	CASP3
Hesperetin	CASP3
Hesperetin	CASP3
Hesperetin	CAT
Hesperetin	CAT
Hesperetin	CAT
Hesperetin	CAT
Hesperetin	CAT
Hesperetin	CAT
Hesperetin	CAT
Hesperetin	CAT
Hesperetin	CAT
Hesperetin	CCL2
Hesperetin	CCL5
Hesperetin	CCND1
Hesperetin	CCND1
Hesperetin	CCND1
Hesperetin	CCS
Hesperetin	CDK2
Hesperetin	CDK4
Hesperetin	CDK4
Hesperetin	CDKN1A
Hesperetin	CDKN1A
Hesperetin	CDKN1A
Hesperetin	CDKN1B
Hesperetin	CEBPA
Hesperetin	CNC
Hesperetin	COL1A1
Hesperetin	COL1A1
Hesperetin	COL1A1
Hesperetin	COL1A1
Hesperetin	CSF3
Hesperetin	CYB5A
Hesperetin	CYCS
Hesperetin	CYCS
Hesperetin	CYP19A1
Hesperetin	CYP1A1
Hesperetin	CYP1A1
Hesperetin	CYP1A1
Hesperetin	CYP1A2
Hesperetin	CYP1B1
Hesperetin	CYP2C19
Hesperetin	CYP2C9
Hesperetin	CYP2E1
Hesperetin	DAZL
Hesperetin	DDIT3
Hesperetin	DDIT3
Hesperetin	DNM1L
Hesperetin	DNM1L
Hesperetin	FABP4
Hesperetin	G6PD
Hesperetin	GPX4
Hesperetin	GSK3B
Hesperetin	GSR
Hesperetin	GSR
Hesperetin	GSR
Hesperetin	HMOX1
Hesperetin	HMOX1
Hesperetin	HMOX1
Hesperetin	HMOX1
Hesperetin	HSPA5
Hesperetin	HSPA5
Hesperetin	ICAM1
Hesperetin	IFNG
Hesperetin	IL1A
Hesperetin	IL1B
Hesperetin	IL1B
Hesperetin	IL1B
Hesperetin	IL1B
Hesperetin	IL1B
Hesperetin	IL1B
Hesperetin	IL1B
Hesperetin	IL1B
Hesperetin	IL1B
Hesperetin	IL1B
Hesperetin	IL6
Hesperetin	IL6
Hesperetin	IL6
Hesperetin	IL6
Hesperetin	IL6
Hesperetin	IL6
Hesperetin	IL6
Hesperetin	IL6
Hesperetin	IL6
Hesperetin	IL6
Hesperetin	IL6
Hesperetin	IL6
Hesperetin	IL6
Hesperetin	JAK1
Hesperetin	JAK1
Hesperetin	JAK2
Hesperetin	KEAP1
Hesperetin	KEAP1
Hesperetin	LPL
Hesperetin	MAPK1
Hesperetin	MAPK3
Hesperetin	MAPK8
Hesperetin	MAPK8
Hesperetin	MAPK8
Hesperetin	MIR150
Hesperetin	MIR181B2
Hesperetin	MIR410
Hesperetin	MIR410
Hesperetin	MIR410
Hesperetin	MIR410
Hesperetin	MIR410
Hesperetin	MPO
Hesperetin	MPO
Hesperetin	MTOR
Hesperetin	MTOR
Hesperetin	MYC
Hesperetin	MYC
Hesperetin	NFE2L2
Hesperetin	NFE2L2
Hesperetin	NFE2L2
Hesperetin	NFE2L2
Hesperetin	NOS2
Hesperetin	NOS2
Hesperetin	NOS2
Hesperetin	NOS2
Hesperetin	NOS2
Hesperetin	NOX4
Hesperetin	NOX4
Hesperetin	NQO1
Hesperetin	NQO1
Hesperetin	NQO1
Hesperetin	NQO1
Hesperetin	NQO2
Hesperetin	NR1I2
Hesperetin	PCNA
Hesperetin	PCNA
Hesperetin	PDCD6IP
Hesperetin	PDCD6IP
Hesperetin	PLE
Hesperetin	PLE
Hesperetin	POR
Hesperetin	PPARG
Hesperetin	PPARG
Hesperetin	PPARG
Hesperetin	PPARG
Hesperetin	PPARG
Hesperetin	PPARG
Hesperetin	PPARG
Hesperetin	PPARG
Hesperetin	PPARG
Hesperetin	PPARG
Hesperetin	PPARG
Hesperetin	PTEN
Hesperetin	PTEN
Hesperetin	PTEN
Hesperetin	PTEN
Hesperetin	PTEN
Hesperetin	PTEN
Hesperetin	PTGS2
Hesperetin	PTGS2
Hesperetin	PTGS2
Hesperetin	RELA
Hesperetin	RELA
Hesperetin	RETN
Hesperetin	SHBG
Hesperetin	SIRT3
Hesperetin	SIRT6
Hesperetin	SIRT6
Hesperetin	SLC16A1
Hesperetin	SLCO2B1
Hesperetin	SOCS3
Hesperetin	SOD1
Hesperetin	SOD2
Hesperetin	SOX18
Hesperetin	SOX18
Hesperetin	STAT1
Hesperetin	STAT1
Hesperetin	STAT3
Hesperetin	TGFB1
Hesperetin	TGFB1
Hesperetin	TGFB1
Hesperetin	TGFB1
Hesperetin	TGFB1
Hesperetin	TGFB1
Hesperetin	TGFB1
Hesperetin	TGFB1
Hesperetin	TGFB1
Hesperetin	TGFB1
Hesperetin	TGFB1
Hesperetin	TGFB1
Hesperetin	TGFB1
Hesperetin	TNF
Hesperetin	TNF
Hesperetin	TNF
Hesperetin	TNF
Hesperetin	TNF
Hesperetin	TNF
Hesperetin	TNF
Hesperetin	TNF
Hesperetin	TNF
Hesperetin	TNF
Hesperetin	TNF
Hesperetin	TNF
Hesperetin	TNF
Hesperetin	TNF
Hesperetin	TNF
Hesperetin	TP53
Hesperetin	TP53
Hesperetin	TP53
Hesperetin	TRPM3
Hesperetin	UQCRFS1
Hesperetin	UTRN
Hesperetin	CA7
Hesperetin	CA12
Hesperetin	CA4
Hesperetin	CYP1B1
Hesperetin	CYP19A1
Hesperetin	TAS2R31
Hesperetin	ADORA1
Hesperetin	ADORA3
Hesperetin	ABCG2
Hesperetin	HSD17B1
Hesperetin	ESR2
Hesperetin	ESR1
Hesperetin	MAOB
Hesperetin	ABCC1
Hesperetin	SHBG
Hesperetin	CBR1
Hesperetin	MMP13
Hesperetin	PTGS1
Hesperetin	BACE1
Hesperetin	MMP12
Hesperetin	GRM5
Hesperetin	SRC
Hesperetin	AKR1C3
Hesperetin	PLA2G1B
Hesperetin	KLK1
Hesperetin	KLK2
Hesperetin	CA3
Hesperetin	CHRNA7
Hesperetin	TERT
Hesperetin	CA2
Hesperetin	CA1
Hesperetin	CA6
Hesperetin	CA5A
Hesperetin	POLB
Hesperetin	SERPINE1
Hesperetin	APP
Hesperetin	PLA2G5
Hesperetin	PLA2G10
Hesperetin	PLG
Hesperetin	NOX4
Hesperetin	CA13
Hesperetin	CA5B
Hesperetin	ACHE
Hesperetin	GUSB
Hesperetin	CES1
Hesperetin	SLC5A2
Hesperetin	CES2
Hesperetin	RXRA
Hesperetin	KDR
Hesperetin	GRM2
Hesperetin	AKR1B1
Hesperetin	CDK1 CCNB1
Hesperetin	CCNE1 CDK2
Hesperetin	DUSP3
Hesperetin	NTRK1
Hesperetin	AURKA
Hesperetin	CA9
Hesperetin	TOP1
Hesperetin	DNMT1
Hesperetin	PGD
Hesperetin	ST3GAL3
Hesperetin	FUT7
Hesperetin	FUT4
Hesperetin	STAT1
Hesperetin	SQLE
Hesperetin	FFAR1
Hesperetin	PIM1
Hesperetin	PIM2
Hesperetin	PIM3
Hesperetin	MMP2
Hesperetin	IGF1R
Hesperetin	MMP9
Hesperetin	ODC1
Hesperetin	PARP1
Hesperetin	DNM1
Hesperetin	TNKS2
Hesperetin	TNKS
Hesperetin	MET
Hesperetin	DYRK1A
Hesperetin	ABCB1
Hesperetin	PPARG
Hesperetin	MAP4K4
Hesperetin	PLA2G2A
Hesperetin	CDK2 CCNA1 CCNA2
Hesperetin	PRMT1
Hesperetin	HSD17B2
Hesperetin	EDNRA
Hesperetin	BCL2
Isorhamnetin	XDH
Isorhamnetin	CA2
Isorhamnetin	CA7
Isorhamnetin	CA12
Isorhamnetin	CA4
Isorhamnetin	CYP1B1
Isorhamnetin	ABCC1
Isorhamnetin	NOX4
Isorhamnetin	AKR1B1
Isorhamnetin	ABCG2
Isorhamnetin	ACHE
Isorhamnetin	ALOX15
Isorhamnetin	ALOX12
Isorhamnetin	IGF1R
Isorhamnetin	EGFR
Isorhamnetin	AVPR2
Isorhamnetin	MAOA
Isorhamnetin	FLT3
Isorhamnetin	CYP19A1
Isorhamnetin	F2
Isorhamnetin	PIM1
Isorhamnetin	ALOX5
Isorhamnetin	AURKB
Isorhamnetin	DRD4
Isorhamnetin	ADORA1
Isorhamnetin	GLO1
Isorhamnetin	MPO
Isorhamnetin	PIK3R1
Isorhamnetin	ADORA2A
Isorhamnetin	DAPK1
Isorhamnetin	PYGL
Isorhamnetin	CA1
Isorhamnetin	GSK3B
Isorhamnetin	SRC
Isorhamnetin	PTK2
Isorhamnetin	HSD17B2
Isorhamnetin	KDR
Isorhamnetin	MMP13
Isorhamnetin	MMP3
Isorhamnetin	CA3
Isorhamnetin	PLK1
Isorhamnetin	CA6
Isorhamnetin	CDK1
Isorhamnetin	MMP9
Isorhamnetin	MMP2
Isorhamnetin	PKN1
Isorhamnetin	CA14
Isorhamnetin	CA9
Isorhamnetin	CSNK2A1
Isorhamnetin	MET
Isorhamnetin	NEK2
Isorhamnetin	CXCR1
Isorhamnetin	CAMK2B
Isorhamnetin	ALK
Isorhamnetin	AKT1
Isorhamnetin	ABCB1
Isorhamnetin	NEK6
Isorhamnetin	PLA2G1B
Isorhamnetin	CA5A
Isorhamnetin	BACE1
Isorhamnetin	AXL
Isorhamnetin	NUAK1
Isorhamnetin	AKR1C2
Isorhamnetin	AKR1C1
Isorhamnetin	AKR1C3
Isorhamnetin	AKR1C4
Isorhamnetin	CA13
Isorhamnetin	AKR1A1
Isorhamnetin	GPR35
Isorhamnetin	MAPT
Isorhamnetin	KDM4E
Isorhamnetin	TOP2A
Isorhamnetin	INSR
Isorhamnetin	MYLK
Isorhamnetin	SYK
Isorhamnetin	PIK3CG
Isorhamnetin	APEX1
Isorhamnetin	CDK5R1 CDK5
Isorhamnetin	CCNB3 CDK1 CCNB1 CCNB2
Isorhamnetin	CDK6
Isorhamnetin	CDK2
Isorhamnetin	ARG1
Isorhamnetin	APP
Isorhamnetin	MCL1
Isorhamnetin	TERT
Isorhamnetin	TYR
Isorhamnetin	HSD17B1
Isorhamnetin	AHR
Isorhamnetin	ESRRA
Isorhamnetin	PTPRS
Isorhamnetin	PLG
Isorhamnetin	ESR2
Isorhamnetin	MPG
Isorhamnetin	SLC22A12
Isorhamnetin	PARP1
Isorhamnetin	TTR
Isorhamnetin	MMP12
Isorhamnetin	CD38
Isorhamnetin	AKR1B10
Isorhamnetin	TNKS2
Isorhamnetin	ABCC1
Isorhamnetin	AGT
Isorhamnetin	AHR
Isorhamnetin	CASP9
Isorhamnetin	CCL3
Isorhamnetin	COL1A1
Isorhamnetin	CYP1B1
Isorhamnetin	CYP3A4
Isorhamnetin	ESR1
Isorhamnetin	ESR2
Isorhamnetin	GPT
Isorhamnetin	MAPK8
Isorhamnetin	MIR155
Isorhamnetin	MTOR
Isorhamnetin	NFKBIA
Isorhamnetin	NOS3
Isorhamnetin	NQO1
Isorhamnetin	OLR1
Isorhamnetin	PARP1
Isorhamnetin	PECAM1
Isorhamnetin	PON1
Isorhamnetin	PON2
Isorhamnetin	PPARD
Isorhamnetin	PRKCD
Isorhamnetin	PTGES
Isorhamnetin	SESN2
Isorhamnetin	SMAD2
Isorhamnetin	TFF1
Isorhamnetin	TYR
Isorhamnetin	TYRP1
Luteolin	ABCC4
Luteolin	ABCG2
Luteolin	ACE
Luteolin	AGER
Luteolin	ALOX5
Luteolin	ASNS
Luteolin	ATP7B
Luteolin	BID
Luteolin	BIRC2
Luteolin	CASP7
Luteolin	CCN5
Luteolin	CD40LG
Luteolin	CD74
Luteolin	CDH5
Luteolin	CDKN1B
Luteolin	CDKN2C
Luteolin	CES1
Luteolin	CXCL12
Luteolin	CYP17A1
Luteolin	CYP2C19
Luteolin	CYP2C9
Luteolin	CYP2E1
Luteolin	CYP3A5
Luteolin	DENND1A
Luteolin	DERL3
Luteolin	DHRS11
Luteolin	DNAJB9
Luteolin	EGR1
Luteolin	F11R
Luteolin	FASN
Luteolin	FBP1
Luteolin	FGF2
Luteolin	FOSB
Luteolin	GFAP
Luteolin	GPR35
Luteolin	GSK3B
Luteolin	GSTA1
Luteolin	GSTT2
Luteolin	HBEGF
Luteolin	HSD17B7
Luteolin	IL17A
Luteolin	IL3
Luteolin	IL5
Luteolin	INSR
Luteolin	JAK1
Luteolin	JUND
Luteolin	KDR
Luteolin	KEAP1
Luteolin	LEF1
Luteolin	LSS
Luteolin	MAP3K7
Luteolin	MAPK10
Luteolin	MCL1
Luteolin	MMP13
Luteolin	MMP7
Luteolin	MYD88
Luteolin	NFAT5
Luteolin	NFE2
Luteolin	NFKBIB
Luteolin	NLRP1A
Luteolin	NLRP3
Luteolin	NOS3
Luteolin	NR1D1
Luteolin	NSDHL
Luteolin	P2RX4
Luteolin	PDGFB
Luteolin	PKM
Luteolin	PLK1
Luteolin	POU5F1
Luteolin	PRKCA
Luteolin	PSCA
Luteolin	PTEN
Luteolin	PYCARD
Luteolin	RAD54L
Luteolin	RIPK1
Luteolin	SELP
Luteolin	SLC22A2
Luteolin	SLC22A6
Luteolin	SLC22A8
Luteolin	SLC2A1
Luteolin	SLC2A3
Luteolin	SLC2A4
Luteolin	SLCO1B3
Luteolin	SNAI1
Luteolin	SNAI2
Luteolin	SOX2
Luteolin	SREBF1
Luteolin	TCF7
Luteolin	TICAM1
Luteolin	TLR4
Luteolin	TM7SF2
Luteolin	TNFAIP3
Luteolin	TNFB
Luteolin	TNFRSF10B
Luteolin	TNFRSF1A
Luteolin	TOP1
Luteolin	TOX3
Luteolin	TP63
Luteolin	TP73
Luteolin	TXN1
Luteolin	TXNRD1
Luteolin	UGT1A9
Luteolin	VAV3
Luteolin	VIM
Luteolin	VWF
Luteolin	WNT3
Luteolin	XIAP
Luteolin	XRCC6
Luteolin	NOX4
Luteolin	AKR1B1
Luteolin	CDK5R1 CDK5
Luteolin	XDH
Luteolin	MAOA
Luteolin	FLT3
Luteolin	CA2
Luteolin	CCNB3 CDK1 CCNB1 CCNB2
Luteolin	ALOX5
Luteolin	ADORA1
Luteolin	CA7
Luteolin	GLO1
Luteolin	APP
Luteolin	SYK
Luteolin	GSK3B
Luteolin	PARP1
Luteolin	TTR
Luteolin	MMP9
Luteolin	CA12
Luteolin	MMP2
Luteolin	CA4
Luteolin	MMP12
Luteolin	CD38
Luteolin	CYP1B1
Luteolin	ABCG2
Luteolin	AKR1B10
Luteolin	TNKS2
Luteolin	TNKS
Luteolin	TOP1
Luteolin	ARG1
Luteolin	PTPRS
Luteolin	ABCC1
Luteolin	HSD17B1
Luteolin	ACHE
Luteolin	CDK6
Luteolin	ABCB1
Luteolin	HSD17B2
Luteolin	CYP19A1
Luteolin	ESR2
Luteolin	ADORA2A
Luteolin	CSNK2A1
Luteolin	ALOX15
Luteolin	ALOX12
Luteolin	ESR1
Luteolin	PTGS2
Luteolin	CFTR
Luteolin	AMY1A
Luteolin	GRK6
Luteolin	CA1
Luteolin	CA9
Luteolin	CDK2
Luteolin	TERT
Luteolin	CDK1
Luteolin	TYR
Luteolin	AHR
Luteolin	ESRRA
Luteolin	GPR35
Luteolin	AVPR2
Luteolin	IGF1R
Luteolin	EGFR
Luteolin	F2
Luteolin	PIM1
Luteolin	AURKB
Luteolin	DRD4
Luteolin	MPO
Luteolin	PIK3R1
Luteolin	DAPK1
Luteolin	PYGL
Luteolin	SRC
Luteolin	PTK2
Luteolin	KDR
Luteolin	MMP13
Luteolin	MMP3
Luteolin	CA3
Luteolin	PLK1
Luteolin	CA6
Luteolin	PKN1
Luteolin	CA14
Luteolin	MET
Luteolin	NEK2
Luteolin	CXCR1
Luteolin	CAMK2B
Luteolin	ALK
Luteolin	AKT1
Luteolin	NEK6
Luteolin	PLA2G1B
Luteolin	CA5A
Luteolin	BACE1
Luteolin	AXL
Luteolin	NUAK1
Luteolin	AKR1C2
Luteolin	AKR1C1
Luteolin	AKR1C3
Luteolin	AKR1C4
Luteolin	CA13
Luteolin	AKR1A1
Luteolin	PFKFB3
Luteolin	PLG
Luteolin	KDM4E
Luteolin	AR
Myristyl sulfate	NR1H4
Myristyl sulfate	GPBAR1
Myristyl sulfate	P2RY12
Myristyl sulfate	NR1I2
Myristyl sulfate	CA7
Myristyl sulfate	CA3
Myristyl sulfate	CA6
Myristyl sulfate	CA14
Myristyl sulfate	CA4
Myristyl sulfate	CA5B
Myristyl sulfate	CA5A
Myristyl sulfate	CA13
Myristyl sulfate	ADORA1
N-({(2R,4S,5R)-5-[3-(4-Fluorophenyl)-1-methyl-1H-pyrazol-5-yl]-1-azabicyclo[2.2.2]oct-2-yl}methyl)-4-methoxybenzamide	DRD2
N-({(2R,4S,5R)-5-[3-(4-Fluorophenyl)-1-methyl-1H-pyrazol-5-yl]-1-azabicyclo[2.2.2]oct-2-yl}methyl)-5-methoxybenzamide	DRD4
N-({(2R,4S,5R)-5-[3-(4-Fluorophenyl)-1-methyl-1H-pyrazol-5-yl]-1-azabicyclo[2.2.2]oct-2-yl}methyl)-6-methoxybenzamide	PARP1
N-({(2R,4S,5R)-5-[3-(4-Fluorophenyl)-1-methyl-1H-pyrazol-5-yl]-1-azabicyclo[2.2.2]oct-2-yl}methyl)-7-methoxybenzamide	DRD3
N-({(2R,4S,5R)-5-[3-(4-Fluorophenyl)-1-methyl-1H-pyrazol-5-yl]-1-azabicyclo[2.2.2]oct-2-yl}methyl)-8-methoxybenzamide	EGFR
N-({(2R,4S,5R)-5-[3-(4-Fluorophenyl)-1-methyl-1H-pyrazol-5-yl]-1-azabicyclo[2.2.2]oct-2-yl}methyl)-9-methoxybenzamide	CENPE
N-({(2R,4S,5R)-5-[3-(4-Fluorophenyl)-1-methyl-1H-pyrazol-5-yl]-1-azabicyclo[2.2.2]oct-2-yl}methyl)-10-methoxybenzamide	FYN
N-({(2R,4S,5R)-5-[3-(4-Fluorophenyl)-1-methyl-1H-pyrazol-5-yl]-1-azabicyclo[2.2.2]oct-2-yl}methyl)-11-methoxybenzamide	CSF1R
N-({(2R,4S,5R)-5-[3-(4-Fluorophenyl)-1-methyl-1H-pyrazol-5-yl]-1-azabicyclo[2.2.2]oct-2-yl}methyl)-12-methoxybenzamide	ABL1
N-({(2R,4S,5R)-5-[3-(4-Fluorophenyl)-1-methyl-1H-pyrazol-5-yl]-1-azabicyclo[2.2.2]oct-2-yl}methyl)-13-methoxybenzamide	FLT1
N-({(2R,4S,5R)-5-[3-(4-Fluorophenyl)-1-methyl-1H-pyrazol-5-yl]-1-azabicyclo[2.2.2]oct-2-yl}methyl)-14-methoxybenzamide	PDGFRB
N-({(2R,4S,5R)-5-[3-(4-Fluorophenyl)-1-methyl-1H-pyrazol-5-yl]-1-azabicyclo[2.2.2]oct-2-yl}methyl)-15-methoxybenzamide	PHKG2
N-({(2R,4S,5R)-5-[3-(4-Fluorophenyl)-1-methyl-1H-pyrazol-5-yl]-1-azabicyclo[2.2.2]oct-2-yl}methyl)-16-methoxybenzamide	LCK
N-({(2R,4S,5R)-5-[3-(4-Fluorophenyl)-1-methyl-1H-pyrazol-5-yl]-1-azabicyclo[2.2.2]oct-2-yl}methyl)-17-methoxybenzamide	PTK2
N-({(2R,4S,5R)-5-[3-(4-Fluorophenyl)-1-methyl-1H-pyrazol-5-yl]-1-azabicyclo[2.2.2]oct-2-yl}methyl)-18-methoxybenzamide	FGFR3
N-({(2R,4S,5R)-5-[3-(4-Fluorophenyl)-1-methyl-1H-pyrazol-5-yl]-1-azabicyclo[2.2.2]oct-2-yl}methyl)-19-methoxybenzamide	FGFR1
N-({(2R,4S,5R)-5-[3-(4-Fluorophenyl)-1-methyl-1H-pyrazol-5-yl]-1-azabicyclo[2.2.2]oct-2-yl}methyl)-20-methoxybenzamide	ABL2
N-({(2R,4S,5R)-5-[3-(4-Fluorophenyl)-1-methyl-1H-pyrazol-5-yl]-1-azabicyclo[2.2.2]oct-2-yl}methyl)-21-methoxybenzamide	ALK
N-({(2R,4S,5R)-5-[3-(4-Fluorophenyl)-1-methyl-1H-pyrazol-5-yl]-1-azabicyclo[2.2.2]oct-2-yl}methyl)-22-methoxybenzamide	CXCR3
N-({(2R,4S,5R)-5-[3-(4-Fluorophenyl)-1-methyl-1H-pyrazol-5-yl]-1-azabicyclo[2.2.2]oct-2-yl}methyl)-23-methoxybenzamide	AXL
N-({(2R,4S,5R)-5-[3-(4-Fluorophenyl)-1-methyl-1H-pyrazol-5-yl]-1-azabicyclo[2.2.2]oct-2-yl}methyl)-24-methoxybenzamide	PTK2B
N-({(2R,4S,5R)-5-[3-(4-Fluorophenyl)-1-methyl-1H-pyrazol-5-yl]-1-azabicyclo[2.2.2]oct-2-yl}methyl)-25-methoxybenzamide	NTRK1
N-({(2R,4S,5R)-5-[3-(4-Fluorophenyl)-1-methyl-1H-pyrazol-5-yl]-1-azabicyclo[2.2.2]oct-2-yl}methyl)-26-methoxybenzamide	NPY1R
N-({(2R,4S,5R)-5-[3-(4-Fluorophenyl)-1-methyl-1H-pyrazol-5-yl]-1-azabicyclo[2.2.2]oct-2-yl}methyl)-27-methoxybenzamide	IKBKB
N-({(2R,4S,5R)-5-[3-(4-Fluorophenyl)-1-methyl-1H-pyrazol-5-yl]-1-azabicyclo[2.2.2]oct-2-yl}methyl)-28-methoxybenzamide	MTNR1A
N-({(2R,4S,5R)-5-[3-(4-Fluorophenyl)-1-methyl-1H-pyrazol-5-yl]-1-azabicyclo[2.2.2]oct-2-yl}methyl)-29-methoxybenzamide	MTNR1B
N-({(2R,4S,5R)-5-[3-(4-Fluorophenyl)-1-methyl-1H-pyrazol-5-yl]-1-azabicyclo[2.2.2]oct-2-yl}methyl)-30-methoxybenzamide	FNTA FNTB
N-({(2R,4S,5R)-5-[3-(4-Fluorophenyl)-1-methyl-1H-pyrazol-5-yl]-1-azabicyclo[2.2.2]oct-2-yl}methyl)-31-methoxybenzamide	SRC
N-({(2R,4S,5R)-5-[3-(4-Fluorophenyl)-1-methyl-1H-pyrazol-5-yl]-1-azabicyclo[2.2.2]oct-2-yl}methyl)-32-methoxybenzamide	KIF11
N-({(2R,4S,5R)-5-[3-(4-Fluorophenyl)-1-methyl-1H-pyrazol-5-yl]-1-azabicyclo[2.2.2]oct-2-yl}methyl)-33-methoxybenzamide	ADORA2A
N-({(2R,4S,5R)-5-[3-(4-Fluorophenyl)-1-methyl-1H-pyrazol-5-yl]-1-azabicyclo[2.2.2]oct-2-yl}methyl)-34-methoxybenzamide	PLD2
N-({(2R,4S,5R)-5-[3-(4-Fluorophenyl)-1-methyl-1H-pyrazol-5-yl]-1-azabicyclo[2.2.2]oct-2-yl}methyl)-35-methoxybenzamide	FLT3
N-({(2R,4S,5R)-5-[3-(4-Fluorophenyl)-1-methyl-1H-pyrazol-5-yl]-1-azabicyclo[2.2.2]oct-2-yl}methyl)-36-methoxybenzamide	LRRK2
N-({(2R,4S,5R)-5-[3-(4-Fluorophenyl)-1-methyl-1H-pyrazol-5-yl]-1-azabicyclo[2.2.2]oct-2-yl}methyl)-37-methoxybenzamide	GRK7
N-({(2R,4S,5R)-5-[3-(4-Fluorophenyl)-1-methyl-1H-pyrazol-5-yl]-1-azabicyclo[2.2.2]oct-2-yl}methyl)-38-methoxybenzamide	STK38
N-({(2R,4S,5R)-5-[3-(4-Fluorophenyl)-1-methyl-1H-pyrazol-5-yl]-1-azabicyclo[2.2.2]oct-2-yl}methyl)-39-methoxybenzamide	HIPK4
N-({(2R,4S,5R)-5-[3-(4-Fluorophenyl)-1-methyl-1H-pyrazol-5-yl]-1-azabicyclo[2.2.2]oct-2-yl}methyl)-40-methoxybenzamide	ERN1
N-({(2R,4S,5R)-5-[3-(4-Fluorophenyl)-1-methyl-1H-pyrazol-5-yl]-1-azabicyclo[2.2.2]oct-2-yl}methyl)-41-methoxybenzamide	OXSR1
N-({(2R,4S,5R)-5-[3-(4-Fluorophenyl)-1-methyl-1H-pyrazol-5-yl]-1-azabicyclo[2.2.2]oct-2-yl}methyl)-42-methoxybenzamide	STK39
N-({(2R,4S,5R)-5-[3-(4-Fluorophenyl)-1-methyl-1H-pyrazol-5-yl]-1-azabicyclo[2.2.2]oct-2-yl}methyl)-43-methoxybenzamide	PRPF4
N-({(2R,4S,5R)-5-[3-(4-Fluorophenyl)-1-methyl-1H-pyrazol-5-yl]-1-azabicyclo[2.2.2]oct-2-yl}methyl)-44-methoxybenzamide	MAP3K13
N-({(2R,4S,5R)-5-[3-(4-Fluorophenyl)-1-methyl-1H-pyrazol-5-yl]-1-azabicyclo[2.2.2]oct-2-yl}methyl)-45-methoxybenzamide	ICK
N-({(2R,4S,5R)-5-[3-(4-Fluorophenyl)-1-methyl-1H-pyrazol-5-yl]-1-azabicyclo[2.2.2]oct-2-yl}methyl)-46-methoxybenzamide	MAP3K15
N-({(2R,4S,5R)-5-[3-(4-Fluorophenyl)-1-methyl-1H-pyrazol-5-yl]-1-azabicyclo[2.2.2]oct-2-yl}methyl)-47-methoxybenzamide	MAST1
N-({(2R,4S,5R)-5-[3-(4-Fluorophenyl)-1-methyl-1H-pyrazol-5-yl]-1-azabicyclo[2.2.2]oct-2-yl}methyl)-48-methoxybenzamide	SBK1
N-({(2R,4S,5R)-5-[3-(4-Fluorophenyl)-1-methyl-1H-pyrazol-5-yl]-1-azabicyclo[2.2.2]oct-2-yl}methyl)-49-methoxybenzamide	HUNK
N-({(2R,4S,5R)-5-[3-(4-Fluorophenyl)-1-methyl-1H-pyrazol-5-yl]-1-azabicyclo[2.2.2]oct-2-yl}methyl)-50-methoxybenzamide	GNRHR
N-({(2R,4S,5R)-5-[3-(4-Fluorophenyl)-1-methyl-1H-pyrazol-5-yl]-1-azabicyclo[2.2.2]oct-2-yl}methyl)-51-methoxybenzamide	PRPF4B
N-({(2R,4S,5R)-5-[3-(4-Fluorophenyl)-1-methyl-1H-pyrazol-5-yl]-1-azabicyclo[2.2.2]oct-2-yl}methyl)-52-methoxybenzamide	SNRK
N-({(2R,4S,5R)-5-[3-(4-Fluorophenyl)-1-methyl-1H-pyrazol-5-yl]-1-azabicyclo[2.2.2]oct-2-yl}methyl)-53-methoxybenzamide	DSTYK
N-({(2R,4S,5R)-5-[3-(4-Fluorophenyl)-1-methyl-1H-pyrazol-5-yl]-1-azabicyclo[2.2.2]oct-2-yl}methyl)-54-methoxybenzamide	FLT4
N-({(2R,4S,5R)-5-[3-(4-Fluorophenyl)-1-methyl-1H-pyrazol-5-yl]-1-azabicyclo[2.2.2]oct-2-yl}methyl)-55-methoxybenzamide	INSR
N-({(2R,4S,5R)-5-[3-(4-Fluorophenyl)-1-methyl-1H-pyrazol-5-yl]-1-azabicyclo[2.2.2]oct-2-yl}methyl)-56-methoxybenzamide	PDGFRA
N-({(2R,4S,5R)-5-[3-(4-Fluorophenyl)-1-methyl-1H-pyrazol-5-yl]-1-azabicyclo[2.2.2]oct-2-yl}methyl)-57-methoxybenzamide	YES1
N-({(2R,4S,5R)-5-[3-(4-Fluorophenyl)-1-methyl-1H-pyrazol-5-yl]-1-azabicyclo[2.2.2]oct-2-yl}methyl)-58-methoxybenzamide	PDGFRA PDGFRB
N-({(2R,4S,5R)-5-[3-(4-Fluorophenyl)-1-methyl-1H-pyrazol-5-yl]-1-azabicyclo[2.2.2]oct-2-yl}methyl)-59-methoxybenzamide	MAP2K3
N-({(2R,4S,5R)-5-[3-(4-Fluorophenyl)-1-methyl-1H-pyrazol-5-yl]-1-azabicyclo[2.2.2]oct-2-yl}methyl)-60-methoxybenzamide	PRKAA2
N-({(2R,4S,5R)-5-[3-(4-Fluorophenyl)-1-methyl-1H-pyrazol-5-yl]-1-azabicyclo[2.2.2]oct-2-yl}methyl)-61-methoxybenzamide	JAK3
N-({(2R,4S,5R)-5-[3-(4-Fluorophenyl)-1-methyl-1H-pyrazol-5-yl]-1-azabicyclo[2.2.2]oct-2-yl}methyl)-62-methoxybenzamide	MAP2K6
N-({(2R,4S,5R)-5-[3-(4-Fluorophenyl)-1-methyl-1H-pyrazol-5-yl]-1-azabicyclo[2.2.2]oct-2-yl}methyl)-63-methoxybenzamide	AURKB
N-({(2R,4S,5R)-5-[3-(4-Fluorophenyl)-1-methyl-1H-pyrazol-5-yl]-1-azabicyclo[2.2.2]oct-2-yl}methyl)-64-methoxybenzamide	BLK
N-({(2R,4S,5R)-5-[3-(4-Fluorophenyl)-1-methyl-1H-pyrazol-5-yl]-1-azabicyclo[2.2.2]oct-2-yl}methyl)-65-methoxybenzamide	DYRK1A
N-({(2R,4S,5R)-5-[3-(4-Fluorophenyl)-1-methyl-1H-pyrazol-5-yl]-1-azabicyclo[2.2.2]oct-2-yl}methyl)-66-methoxybenzamide	RPS6KA3
N-({(2R,4S,5R)-5-[3-(4-Fluorophenyl)-1-methyl-1H-pyrazol-5-yl]-1-azabicyclo[2.2.2]oct-2-yl}methyl)-67-methoxybenzamide	CSNK1G1
N-({(2R,4S,5R)-5-[3-(4-Fluorophenyl)-1-methyl-1H-pyrazol-5-yl]-1-azabicyclo[2.2.2]oct-2-yl}methyl)-68-methoxybenzamide	MYLK
N-({(2R,4S,5R)-5-[3-(4-Fluorophenyl)-1-methyl-1H-pyrazol-5-yl]-1-azabicyclo[2.2.2]oct-2-yl}methyl)-69-methoxybenzamide	DAPK3
N-({(2R,4S,5R)-5-[3-(4-Fluorophenyl)-1-methyl-1H-pyrazol-5-yl]-1-azabicyclo[2.2.2]oct-2-yl}methyl)-70-methoxybenzamide	CAMK1
N-({(2R,4S,5R)-5-[3-(4-Fluorophenyl)-1-methyl-1H-pyrazol-5-yl]-1-azabicyclo[2.2.2]oct-2-yl}methyl)-71-methoxybenzamide	CAMK4
N-({(2R,4S,5R)-5-[3-(4-Fluorophenyl)-1-methyl-1H-pyrazol-5-yl]-1-azabicyclo[2.2.2]oct-2-yl}methyl)-72-methoxybenzamide	CHEK2
N-({(2R,4S,5R)-5-[3-(4-Fluorophenyl)-1-methyl-1H-pyrazol-5-yl]-1-azabicyclo[2.2.2]oct-2-yl}methyl)-73-methoxybenzamide	PDPK1
N-({(2R,4S,5R)-5-[3-(4-Fluorophenyl)-1-methyl-1H-pyrazol-5-yl]-1-azabicyclo[2.2.2]oct-2-yl}methyl)-74-methoxybenzamide	CSNK1G2
N-({(2R,4S,5R)-5-[3-(4-Fluorophenyl)-1-methyl-1H-pyrazol-5-yl]-1-azabicyclo[2.2.2]oct-2-yl}methyl)-75-methoxybenzamide	RPS6KA1
N-({(2R,4S,5R)-5-[3-(4-Fluorophenyl)-1-methyl-1H-pyrazol-5-yl]-1-azabicyclo[2.2.2]oct-2-yl}methyl)-76-methoxybenzamide	DAPK1
N-({(2R,4S,5R)-5-[3-(4-Fluorophenyl)-1-methyl-1H-pyrazol-5-yl]-1-azabicyclo[2.2.2]oct-2-yl}methyl)-77-methoxybenzamide	PRKD3
N-({(2R,4S,5R)-5-[3-(4-Fluorophenyl)-1-methyl-1H-pyrazol-5-yl]-1-azabicyclo[2.2.2]oct-2-yl}methyl)-78-methoxybenzamide	MAP3K11
N-({(2R,4S,5R)-5-[3-(4-Fluorophenyl)-1-methyl-1H-pyrazol-5-yl]-1-azabicyclo[2.2.2]oct-2-yl}methyl)-79-methoxybenzamide	MYLK2
N-({(2R,4S,5R)-5-[3-(4-Fluorophenyl)-1-methyl-1H-pyrazol-5-yl]-1-azabicyclo[2.2.2]oct-2-yl}methyl)-80-methoxybenzamide	CSNK1A1
N-({(2R,4S,5R)-5-[3-(4-Fluorophenyl)-1-methyl-1H-pyrazol-5-yl]-1-azabicyclo[2.2.2]oct-2-yl}methyl)-81-methoxybenzamide	CAMK2D
N-({(2R,4S,5R)-5-[3-(4-Fluorophenyl)-1-methyl-1H-pyrazol-5-yl]-1-azabicyclo[2.2.2]oct-2-yl}methyl)-82-methoxybenzamide	CSNK1D
N-({(2R,4S,5R)-5-[3-(4-Fluorophenyl)-1-methyl-1H-pyrazol-5-yl]-1-azabicyclo[2.2.2]oct-2-yl}methyl)-83-methoxybenzamide	JAK1
N-({(2R,4S,5R)-5-[3-(4-Fluorophenyl)-1-methyl-1H-pyrazol-5-yl]-1-azabicyclo[2.2.2]oct-2-yl}methyl)-84-methoxybenzamide	MAP3K9
N-({(2R,4S,5R)-5-[3-(4-Fluorophenyl)-1-methyl-1H-pyrazol-5-yl]-1-azabicyclo[2.2.2]oct-2-yl}methyl)-85-methoxybenzamide	MAP2K4
N-({(2R,4S,5R)-5-[3-(4-Fluorophenyl)-1-methyl-1H-pyrazol-5-yl]-1-azabicyclo[2.2.2]oct-2-yl}methyl)-86-methoxybenzamide	MAP2K2
N-({(2R,4S,5R)-5-[3-(4-Fluorophenyl)-1-methyl-1H-pyrazol-5-yl]-1-azabicyclo[2.2.2]oct-2-yl}methyl)-87-methoxybenzamide	JAK2
N-({(2R,4S,5R)-5-[3-(4-Fluorophenyl)-1-methyl-1H-pyrazol-5-yl]-1-azabicyclo[2.2.2]oct-2-yl}methyl)-88-methoxybenzamide	ROCK2
N-({(2R,4S,5R)-5-[3-(4-Fluorophenyl)-1-methyl-1H-pyrazol-5-yl]-1-azabicyclo[2.2.2]oct-2-yl}methyl)-89-methoxybenzamide	PRKCD
N-({(2R,4S,5R)-5-[3-(4-Fluorophenyl)-1-methyl-1H-pyrazol-5-yl]-1-azabicyclo[2.2.2]oct-2-yl}methyl)-90-methoxybenzamide	PAK3
N-({(2R,4S,5R)-5-[3-(4-Fluorophenyl)-1-methyl-1H-pyrazol-5-yl]-1-azabicyclo[2.2.2]oct-2-yl}methyl)-91-methoxybenzamide	PRKCA
N-({(2R,4S,5R)-5-[3-(4-Fluorophenyl)-1-methyl-1H-pyrazol-5-yl]-1-azabicyclo[2.2.2]oct-2-yl}methyl)-92-methoxybenzamide	PKN2
N-({(2R,4S,5R)-5-[3-(4-Fluorophenyl)-1-methyl-1H-pyrazol-5-yl]-1-azabicyclo[2.2.2]oct-2-yl}methyl)-93-methoxybenzamide	CDK7
N-({(2R,4S,5R)-5-[3-(4-Fluorophenyl)-1-methyl-1H-pyrazol-5-yl]-1-azabicyclo[2.2.2]oct-2-yl}methyl)-94-methoxybenzamide	DAPK2
N-({(2R,4S,5R)-5-[3-(4-Fluorophenyl)-1-methyl-1H-pyrazol-5-yl]-1-azabicyclo[2.2.2]oct-2-yl}methyl)-95-methoxybenzamide	RPS6KA4
N-({(2R,4S,5R)-5-[3-(4-Fluorophenyl)-1-methyl-1H-pyrazol-5-yl]-1-azabicyclo[2.2.2]oct-2-yl}methyl)-96-methoxybenzamide	ROCK1
N-({(2R,4S,5R)-5-[3-(4-Fluorophenyl)-1-methyl-1H-pyrazol-5-yl]-1-azabicyclo[2.2.2]oct-2-yl}methyl)-97-methoxybenzamide	HCK
N-({(2R,4S,5R)-5-[3-(4-Fluorophenyl)-1-methyl-1H-pyrazol-5-yl]-1-azabicyclo[2.2.2]oct-2-yl}methyl)-98-methoxybenzamide	CDK4
N-({(2R,4S,5R)-5-[3-(4-Fluorophenyl)-1-methyl-1H-pyrazol-5-yl]-1-azabicyclo[2.2.2]oct-2-yl}methyl)-99-methoxybenzamide	IRAK1
N-({(2R,4S,5R)-5-[3-(4-Fluorophenyl)-1-methyl-1H-pyrazol-5-yl]-1-azabicyclo[2.2.2]oct-2-yl}methyl)-100-methoxybenzamide	PKN1
N-({(2R,4S,5R)-5-[3-(4-Fluorophenyl)-1-methyl-1H-pyrazol-5-yl]-1-azabicyclo[2.2.2]oct-2-yl}methyl)-101-methoxybenzamide	CHUK
N-({(2R,4S,5R)-5-[3-(4-Fluorophenyl)-1-methyl-1H-pyrazol-5-yl]-1-azabicyclo[2.2.2]oct-2-yl}methyl)-102-methoxybenzamide	IKBKE
N-({(2R,4S,5R)-5-[3-(4-Fluorophenyl)-1-methyl-1H-pyrazol-5-yl]-1-azabicyclo[2.2.2]oct-2-yl}methyl)-103-methoxybenzamide	NIM1K
Naringenin	CYP19A1
Naringenin	CA7
Naringenin	ABCC1
Naringenin	HSD17B1
Naringenin	CA12
Naringenin	SHBG
Naringenin	CA4
Naringenin	CYP1B1
Naringenin	CBR1
Naringenin	ESR1
Naringenin	ESR2
Naringenin	PTGS1
Naringenin	MAOB
Naringenin	ADORA1
Naringenin	ADORA3
Naringenin	ABCG2
Naringenin	TAS2R31
Naringenin	AKR1C3
Naringenin	PLA2G1B
Naringenin	GRM5
Naringenin	CES1
Naringenin	PPARG
Naringenin	CES2
Naringenin	SLC5A2
Naringenin	MMP12
Naringenin	POLB
Naringenin	MMP13
Naringenin	PLA2G2A
Naringenin	PLA2G5
Naringenin	PLA2G10
Naringenin	BACE1
Naringenin	CHRNA7
Naringenin	KLK1
Naringenin	KLK2
Naringenin	RXRA
Naringenin	SERPINE1
Naringenin	SRC
Naringenin	CA2
Naringenin	CA1
Naringenin	HSD17B14
Naringenin	KIT
Naringenin	KDR
Naringenin	FGFR1
Naringenin	MET
Naringenin	CA3
Naringenin	CA6
Naringenin	CA13
Naringenin	CA5B
Naringenin	CA5A
Naringenin	NQO2
Naringenin	CTSB
Naringenin	NOX4
Naringenin	AKR1B1
Naringenin	CLK1
Naringenin	DYRK1B
Naringenin	BCHE
Naringenin	CA9
Naringenin	ESRRA
Naringenin	ESRRB
Naringenin	CDK5R1 CDK5
Naringenin	IGF1R
Naringenin	INSR
Naringenin	DYRK1A
Naringenin	HSD17B2
Naringenin	IGFBP3
Naringenin	MMP2
Naringenin	YWHAG
Naringenin	SIRT2
Naringenin	F3
Naringenin	PTGER1
Naringenin	PTGER2
Naringenin	PTGER3
Naringenin	BCL2L1
Naringenin	PIK3CB
Naringenin	CYP2C9
Naringenin	CYP3A4
Naringenin	PIK3CA
Naringenin	VCP
Naringenin	PGF
Naringenin	VEGFA
Naringenin	EDNRA
Naringenin	ERN1
Naringenin	MMP3
Naringenin	APP
Naringenin	GSK3B
Naringenin	BCL2
Naringenin	MMP9
Naringenin	WEE1
Naringenin	LCK
Naringenin	SYK
Naringenin	CCNE1 CDK2
Naringenin	CCNE1 CDK3
Naringenin	CDK4
Naringenin	AURKA
Naringenin	SNCA
Naringenin	ALOX12
Naringenin	HNF4A
Naringenin	ACAT1
Naringenin	ACHE
Naringenin	ACTA2
Naringenin	AFP
Naringenin	AKR1C1
Naringenin	AKR1C3
Naringenin	APP
Naringenin	BACE1
Naringenin	BAK1
Naringenin	BCHE
Naringenin	BCL2L1
Naringenin	CASP7
Naringenin	CCNB1
Naringenin	CCNG1
Naringenin	CCNH
Naringenin	CDK4
Naringenin	CDKN2A
Naringenin	CPT1A
Naringenin	CTSD
Naringenin	CXCL8
Naringenin	CYP1A2
Naringenin	CYP2C19
Naringenin	CYP2E1
Naringenin	FADD
Naringenin	FOS
Naringenin	FOXO3
Naringenin	GPX3
Naringenin	HAVCR1
Naringenin	IKBKB
Naringenin	INS1
Naringenin	KDR
Naringenin	KRAS
Naringenin	LHB
Naringenin	MAP3K5
Naringenin	MAPK8
Naringenin	MAPK9
Naringenin	MDK
Naringenin	MIR141
Naringenin	MSH2
Naringenin	MTOR
Naringenin	NANOG
Naringenin	NFKBIA
Naringenin	NR1I2
Naringenin	PGD
Naringenin	PON1
Naringenin	PRKCB
Naringenin	PRKCG
Naringenin	PROM1
Naringenin	PSEN2
Naringenin	PTGS1
Naringenin	RB1
Naringenin	SERPINE1
Naringenin	SHBG
Naringenin	SIAH1
Naringenin	SLC5A1
Naringenin	SLCO1B1
Naringenin	SLCO1B3
Naringenin	SLCO2B1
Naringenin	SNAI1
Naringenin	SNAI2
Naringenin	SOD2
Naringenin	SOX2
Naringenin	SPP1
Naringenin	ST1A8
Naringenin	STAT1
Naringenin	SULT1A1
Naringenin	SULT1A3
Naringenin	TADA3
Naringenin	TEK
Naringenin	TP53BP2
Naringenin	TPO
Naringenin	TRPM3
Naringenin	TSC1
Naringenin	UCP1
Naringenin	UGT1A10
Naringenin	UGT1A7
Naringenin	UGT1A8
Naringenin	UGT1A9
Naringenin	VCAM1
Naringenin	XDH
Naringenin	XRCC5
Naringin	ABCB1
Naringin	ACACA
Naringin	ACAT1
Naringin	ACOX1
Naringin	ADIPOQ
Naringin	AKR7A5
Naringin	ANGPT1
Naringin	ATF2
Naringin	ATF6
Naringin	ATP6V0D2
Naringin	BMP3
Naringin	BMP4
Naringin	CALCR
Naringin	CAV1
Naringin	CCL5
Naringin	CCNE1
Naringin	COL1A1
Naringin	CPT1A
Naringin	CTSD
Naringin	CXCL12
Naringin	CXCL2
Naringin	CXCR4
Naringin	CYCS
Naringin	CYP11B2
Naringin	CYP17A1
Naringin	CYP1A1
Naringin	CYP1A2
Naringin	CYP1B1
Naringin	CYP2C9
Naringin	DHFR
Naringin	DKK1
Naringin	EGFR
Naringin	EIF2AK3
Naringin	ERN1
Naringin	FABP4
Naringin	FADD
Naringin	FAS
Naringin	FSHB
Naringin	GAL
Naringin	GCK
Naringin	GOT1
Naringin	GPX1
Naringin	HP
Naringin	HSPA5
Naringin	IFNA1
Naringin	IL1R1
Naringin	IL2
Naringin	CYP19A1
Naringin	SLC5A1
Naringin	SLC5A4
Naringin	SLC5A2
Naringin	PTGS1
Naringin	SRD5A1
Naringin	EPHX2
Naringin	SLC28A3
Naringin	TYR
Naringin	MMP1
Naringin	MMP7
Naringin	MMP8
Naringin	TAS2R31
Naringin	ADORA1
Naringin	ADORA3
Naringin	MAOB
Naringin	CYP1B1
Naringin	ABCG2
Naringin	MMP13
Naringin	MMP12
Naringin	CA12
Naringin	LGALS1
Naringin	ADORA2A
Naringin	ABCC1
Naringin	HSD17B1
Naringin	SHBG
Naringin	CBR1
Naringin	CA14
Neohesperidin	CYP19A1
Neohesperidin	SRD5A1
Neohesperidin	SLC5A4
Neohesperidin	SLC5A2
Neohesperidin	SLC5A1
Neohesperidin	EIF4A1
Neohesperidin	CA2
Neohesperidin	CA1
Neohesperidin	CA12
Neohesperidin	SLC28A3
Neohesperidin	MMP12
Neohesperidin	TDP1
Neohesperidin	CA3
Neohesperidin	CA6
Neohesperidin	CA13
Neohesperidin	CA5B
Neohesperidin	ABCB1
Neohesperidin	CA5A
Neohesperidin	CYP1B1
Neohesperidin	CA7
Neohesperidin	CA4
Neohesperidin	TYR
Neohesperidin	PTGS1
Neohesperidin	HRAS
Neohesperidin	TAS2R31
Neohesperidin	MGMT
Rutin	ABCB1
Rutin	ACLY
Rutin	AGER
Rutin	AGT
Rutin	ALB
Rutin	ALOX15
Rutin	APAF1
Rutin	ARNT
Rutin	ATP2A2
Rutin	ATXN2
Rutin	ATXN3
Rutin	BAD
Rutin	BBC3
Rutin	BCL2L1
Rutin	BGLAP
Rutin	BRAF
Rutin	CASP1
Rutin	CD68
Rutin	CEBPB
Rutin	CHAT
Rutin	COL1A1
Rutin	COL1A2
Rutin	CSF2
Rutin	CX3CL1
Rutin	CYP11A1
Rutin	CYP19A1
Rutin	CYP1A1
Rutin	CYP1B1
Rutin	DDIT3
Rutin	EGF
Rutin	EGLN1
Rutin	ESR2
Rutin	FADD
Rutin	FOS
Rutin	FOXO3
Rutin	FSHR
Rutin	GDNF
Rutin	GGT1
Rutin	IGF1
Rutin	IGF1R
Rutin	IKBKB
Rutin	IL17A
Rutin	INS1
Rutin	INSR
Rutin	JAK1
Rutin	JAK2
Rutin	KEAP1
Rutin	LAMB2
Rutin	LEP
Rutin	LEPR
Rutin	MAP2K5
Rutin	MAP3K5
Rutin	MAPK14
Rutin	MAPK8
Rutin	MIR100
Rutin	MIR125B1
Rutin	MIR1306
Rutin	MIR152
Rutin	MIR181C
Rutin	MIR185
Rutin	MIR195
Rutin	MIR196C
Rutin	MIR199A2
Rutin	MIR204
Rutin	MIR207
Rutin	MIR208B
Rutin	MIR211
Rutin	MIR22
Rutin	MIR26B
Rutin	MIR296
Rutin	MIR297
Rutin	MIR3099
Rutin	MIR30C1
Rutin	MIR3102
Rutin	MIR3558
Rutin	MIR3584
Rutin	MIR3588
Rutin	MIR365B
Rutin	MIR483
Rutin	MIR494
Rutin	MIR6216
Rutin	MIR664-2
Rutin	MIR667
Rutin	MIR743B
Rutin	MIR760
Rutin	NLRP3
Rutin	NSF
Rutin	NSG1
Rutin	OPA1
Rutin	PARK7
Rutin	PARP1
Rutin	PCNA
Rutin	PNPLA3
Rutin	NMUR2
Rutin	ADRA2A
Rutin	ADRA2C
Rutin	ACHE
Rutin	AKR1B1
Rutin	NOX4
Rutin	CA7
Rutin	CA12
Rutin	CA4
Rutin	CA2
Rutin	RPS6KA3
Rutin	NQO2
Rutin	XDH
Rutin	CD38
Rutin	PTGS2
Rutin	PDE5A
Rutin	TNF
Rutin	IL2
Rutin	ADORA1
Rutin	ALOX5
Rutin	TERT
Sucrose	CDK1
Sucrose	HSP90AA1
Sucrose	VEGFA
Sucrose	PSEN2 PSENEN NCSTN APH1A PSEN1 APH1B
Sucrose	FGF1
Sucrose	HPSE
Sucrose	FGF2
Sucrose	LGALS4
Sucrose	LGALS3
Sucrose	LGALS8
Sucrose	HTR2B
Sucrose	ADRA2A
Sucrose	ADRA2C
Sucrose	ADRA2B
Sucrose	DRD1
Sucrose	DRD2
Sucrose	ADRA1D
Sucrose	HTR2A
Sucrose	HTR2C
Sucrose	DRD3
Sucrose	CYP2D6
Sucrose	HTR6
Sucrose	ADRA1A
Sucrose	HTR1B
Sucrose	FOLH1
Sucrose	RORC
Sucrose	TRPV1
Sucrose	STAT3
Sucrose	PYGL
Sucrose	2610318N02RIKL
Sucrose	A2M
Sucrose	A4GALT
Sucrose	AADACL3
Sucrose	AADACL4
Sucrose	ABCA2
Sucrose	ABCA4
Sucrose	ABCA8B
Sucrose	ABCB1A
Sucrose	ABCB4
Sucrose	ABCB9
Sucrose	ABCD2
Sucrose	ABCG5
Sucrose	ABHD3
Sucrose	ACAA1A
Sucrose	ACAA1B
Sucrose	ACAD11
Sucrose	ACBD4
Sucrose	ACBD7
Sucrose	ACOD1
Sucrose	ACOT1
Sucrose	ACOT11
Sucrose	ACOT13
Sucrose	ACOT3
Sucrose	ACOT4
Sucrose	ACOT5
Sucrose	ACOT8
Sucrose	ACR
Sucrose	ACSBG1
Sucrose	ACSL5
Sucrose	ACSS2
Sucrose	ACTA1
Sucrose	ACTBL2
Sucrose	ACTL11
Sucrose	ACTN3
Sucrose	ADA
Sucrose	ADAM19
Sucrose	ADAM32
Sucrose	ADAM7
Sucrose	ADAM8
Sucrose	ADAMTS19
Sucrose	ADAMTS4
Sucrose	ADCY1
Sucrose	ADCY10
Sucrose	ADGRA1
Sucrose	ADGRB1
Sucrose	ADGRE4
Sucrose	ADGRF4
Sucrose	ADGRG4
Sucrose	ADGRL3
Sucrose	ADM2
Sucrose	ADRB1
Sucrose	ADRB3
Sucrose	AEBP1
Sucrose	AGBL2
Sucrose	AGBL4
Sucrose	AGER
Sucrose	AGPAT1
Sucrose	AGPAT9
Sucrose	AGRP
Sucrose	AIF1
Sucrose	AIFM3
Sucrose	AIRN
Sucrose	2610318N02RIKL
Sucrose	A2M
Sucrose	A4GALT
Sucrose	AADACL3
Sucrose	AADACL4
Sucrose	ABCA2
Sucrose	ABCA4
Sucrose	ABCA8B
Sucrose	ABCB1A
Sucrose	ABCB4
Sucrose	ABCB9
Sucrose	ABCD2
Sucrose	ABCG5
Sucrose	ABHD3
[truncated: 8,276 more rows]
