# Supplementary material for: Chaihushugan powder regulates the gut microbiota to alleviate mitochondrial oxidative stress in the gastric tissues of rats with functional dyspepsia
Source: Front Immunol. 2025 Feb 18;16:1549554. doi: 10.3389/fimmu.2025.1549554 (PMC11876139; doi:10.3389/fimmu.2025.1549554)
Supplement: Supplementary file 6 [file Table3.xlsx]

## Sheet: Sheet1
Category	Term	Count	%	PValue	Genes	List Total	Pop Hits	Pop Total	Fold Enrichment	Bonferroni	Benjamini	FDR
GOTERM_CC_DIRECT	GO:0005886~plasma membrane	1378	30.827740492170026	1.4962087896220214E-19	SLC4A1AP, EQTN, SPINT2, HTR4, SCAMP5, SYNGAP1, LIPH, AKT2, DPYSL2, TRBC1, VSTM4, PRKACA, PRKACB, WLS, CXADR, UNC5A, FNBP1, MCEMP1, SLC5A6, CLDN6, CLDN5, SLC5A7, CLDN4, SLC5A9, SPINT1, CLDN9, TFR2, LRATD2, ORAI3, CLDN7, ORAI1, TTYH3, TTYH2, TTYH1, ABCB5, IL20RA, LYPD1, PLA2G6, IQGAP2, LY9, GABARAP, IL22RA2, GHRHR, C6, PRKAR2B, EPB41L1, C9, NPBWR1, KCNMB1, MYO6, PDGFC, KCNMB4, PIP5K1B, C19ORF33, JA…	4279	5534	20666	1.2026083123528872	1.9136510419265654E-16	1.9136510419265654E-16	1.8448254376039524E-16
GOTERM_CC_DIRECT	GO:0062023~collagen-containing extracellular matrix	150	3.3557046979865772	1.3127662013729857E-15	TPSB2, COL16A1, F13A1, PLOD1, CLU, LGALS1, EFEMP1, NPPA, HMCN2, TNR, LGALS9, HMCN1, CCN2, TGM4, CDON, COL27A1, WNT5B, SERPINF1, KRT1, COL23A1, P3H1, PCOLCE, NPNT, SFRP1, BCAM, SFRP2, SNORC, COL4A2, LOX, COL4A1, COL4A4, COL4A3, COL8A2, S100A6, SERPING1, MXRA7, ZG16, MXRA5, S100A9, S100A8, FREM2, FREM3, FLG, COL17A1, FBN2, REG3A, SEMA7A, DPT, FBLN2, LTBP1, FBLN5, VTN, ADAMTS15, APOH, NDP, APOE, TGF…	4279	391	20666	1.852800418865942	1.7039702981946903E-12	8.395139857780243E-13	8.093203631464457E-13
GOTERM_CC_DIRECT	GO:0045202~synapse	190	4.250559284116331	2.6812291514669025E-14	MYLK2, CHRM1, RPL32, RPL34, FMR1, CHRM4, CHRM5, COMT, HTR4, ARR3, CLU, ACTG1, RPS6KA4, RPS15, C4B, RIMS2, RIMS1, GPR176, FRRS1L, MPZ, PALM, RPL36, KPNA5, RPL37, RPS11, PPFIA4, SLC12A7, UNC13C, CHRNB4, SLC30A3, SLC6A14, MYO7A, SHISA9, SRCIN1, TANC2, GABRG2, SLC5A7, BCAN, OLFM1, CACNB3, GPRIN1, DOK7, KCNQ2, KCNQ3, NSMF, TAGLN3, LY6H, DGKI, C22ORF39, ARL8B, LY6E, NRN1, CHRNA2, CNP, TTYH1, CHRNA4, SL…	4279	549	20666	1.6714577184887778	3.436340101359292E-11	1.1430973615753893E-11	1.101985181252897E-11
GOTERM_CC_DIRECT	GO:0016020~membrane	1318	29.48545861297539	9.224184857693253E-13	SPINT2, HTR4, TMEM91, TMEM92, SCAMP5, SCAMP4, KRTCAP3, NDST4, PSMD2, DPYSL2, AKT3, TRBC1, PWWP2A, PSMD1, VSTM4, PRKACA, PRKACB, WLS, GSTK1, GBP5, GABARAPL1, TEX51, UNC5A, CFAP91, HPCAL1, MCEMP1, CACNA2D4, TMEM82, SLC5A6, CLDN5, SLC5A7, SLC5A9, DDX39A, SPINT1, NUP210L, TFR2, ORAI3, ORAI1, IDO2, ATF6, MTMR2, HS3ST3A1, TTYH1, ABCB5, IL20RA, NCAPG, PLA2G6, IQGAP2, TEX28, LY9, NCAPH, GABARAP, KIAA0040…	4279	5475	20666	1.1626404411050675	1.1797154364501239E-9	2.9494331082474175E-10	2.8433549823839453E-10
GOTERM_CC_DIRECT	GO:0009986~cell surface	213	4.76510067114094	4.262143321824405E-12	IL23R, HHIP, PKD2L1, ENO1, ANTXR1, BSN, TNS1, EPHA4, IL1R1, IL1R2, COL23A1, PSG1, ISLR2, PSG3, ANK3, HLA-F, HLA-E, PSG8, SFRP4, SFRP1, KCNQ3, TLN1, IGSF3, IQGAP2, GHRHR, ADAMTS15, TSPAN8, APOH, PDGFC, PROM1, SLAMF1, FZD1, NGFR, ABCA7, GP6, VASN, BST2, TREML4, STRC, CD28, HRG, CD24, FERMT2, CD200, ACVRL1, ROBO2, SRPX, KCNC1, HILPDA, PCSK9, PTPRJ, IL27, SLC7A11, SLC6A1, AREG, CX3CL1, ROBO1, SHH, MR…	4279	665	20666	1.5469351106206741	5.451284978974513E-9	1.0902562617226828E-9	1.0510445431618982E-9
GOTERM_CC_DIRECT	GO:0000785~chromatin	321	7.181208053691275	3.3158081620581103E-10	ATF1, ATF2, SCX, SOX21, ELK1, BACH2, CCAR2, SMC2, SPIB, SOX3, SPIC, SOX1, CREB3L3, SOX17, SOX15, ZMIZ2, CREB3L1, DPF1, CREB3L2, HOXA2, SOX8, SOX6, HOXA6, VRTN, HOXA4, TSPYL2, MED1, NKX2-6, TSPYL1, ESX1, ZNF705A, SOX12, BHLHA15, EBF4, ESCO2, SOX10, ISL1, RUNX3, OVOL3, RUNX2, HOXB9, RFX6, RFX4, HOXB4, NOBOX, ATF5, TSPYL6, HOXB7, ATF6, HOXB6, ATF3, HOXB5, ASF1B, HOXD1, PRKDC, EPAS1, FOXG1, TSHZ2, AR…	4279	1134	20666	1.3671183619769738	4.240917058639937E-7	7.068197732120538E-8	6.813985773029416E-8
GOTERM_CC_DIRECT	GO:0043005~neuron projection	115	2.5727069351230423	1.289772918127448E-9	HYCC1, CPNE5, FMR1, STMN2, PARK7, SYNPR, GRIP1, NRCAM, ANKS1A, CMKLR2, RGS6, CHRNB4, UNC13A, CXADR, SLC30A3, ANK2, ANK3, ANK1, GABRG2, RGS9BP, GPRIN1, KCNQ1, NSMF, PSMD10, RTN3, TPH2, CHRNA2, CHRNA4, SLC1A1, CHRNA9, SLC1A3, MCHR1, CACNA1G, NEU4, KLC3, FXR2, FLRT2, MAP2, NPBWR1, KCNN1, MARK4, KCNN4, PACSIN1, MFAP3L, SYT1, MYO5A, RAB39B, GRIN3A, TH, DLG4, CNTN3, CPEB2, CD200, GABRB3, PCSK2, GABRB2,…	4279	326	20666	1.7037049250369545	1.6496182499992074E-6	2.3565993746928658E-7	2.2718428686444904E-7
GOTERM_CC_DIRECT	GO:0005615~extracellular space	516	11.543624161073826	2.066434347130449E-9	MIR30A, SERPINE3, SCT, TRIL, XYLT1, ENO1, ENO3, TSKU, LIPH, NAMPT, PRSS8, MIR30E, MIR30D, KRTDAP, CXADR, SERPINF1, COL23A1, DKK3, BCAN, SPINT1, MTHFD2, PLBD1, SERPING1, GPLD1, FREM3, CELA3B, CFI, PLA2G6, IL22RA2, C2, ADAMTS15, C6, MIR574, FLRT2, FLRT3, S100A16, C9, PRDX1, FLRT1, PDGFC, S100A14, PROM1, S100A11, GSDMD, WNT10B, ST14, ABCA3, MCAM, FN1, LYZ, PRDX6, MIR345, MIR222, MIR100, MIR221, REN,…	4279	1986	20666	1.2548291416875361	2.6429660526794407E-6	3.303711912474805E-7	3.184891937514804E-7
GOTERM_CC_DIRECT	GO:0005576~extracellular region	570	12.751677852348994	1.2226185385107403E-8	VIT, SCT, DMP1, SPINT2, LIPF, IL4I1, PSMD6, LIPH, PSMD2, PSMD1, PRSS8, VSTM4, CXADR, SERPINF1, DKK3, BCAN, BCAM, CLPS, SPINT1, PLBD1, SERPING1, PADI2, GPLD1, CFI, LYPD1, IL22RA2, C2, PLAC8, ADAMTS14, PRDX4, C6, FLRT2, FLRT3, ADAMTS18, C9, ADAMTS17, PDGFC, HCRT, ATG7, S100A11, GSDMD, WNT10B, NGFR, DNAH11, JUP, MCAM, FN1, LYZ, PRDX6, TREML4, PRXL2A, PNOC, REN, HRG, ODAPH, HAMP, PAM, DAND5, LGMN, AR…	4279	2248	20666	1.2245955793376408	1.5637168957138847E-5	1.6829471422733315E-6	1.6224189416911788E-6
GOTERM_CC_DIRECT	GO:0045211~postsynaptic membrane	81	1.8120805369127517	1.3158304474381013E-8	GABRB3, GABRB2, NRP2, CHRM1, DAGLA, KCNC1, CLSTN3, KCNC2, FMR1, ITGB3, CHRM4, CHRM5, GRIK1, SLC6A1, SLC6A4, GRIP1, LRRTM4, LRRTM1, CHRNB4, KCND1, KCND3, GRID1, SLC6A11, ANK2, HTR3A, ANK3, SHISA9, ANK1, GABRG2, SHISA6, KCTD8, LRRC7, GPRIN1, KCTD12, ITGA5, SHANK3, SHANK2, SHANK1, SHC4, GRIA1, GRIA2, TAMALIN, NLGN2, CHRNA2, CHRNA4, KCNA2, CHRNA9, AKAP5, PCDH17, DDN, GLRA1, IGSF21, CHRND, FLRT2, CNR2…	4279	214	20666	1.8280386936418458	1.6829329882450672E-5	1.6829471422733315E-6	1.6224189416911788E-6
GOTERM_CC_DIRECT	GO:0005737~cytoplasm	1360	30.42505592841163	6.331038602855917E-8	ATF2, POP7, SLC4A1AP, TEX44, SPINT2, HTR4, SPIB, TBK1, DPYSL5, AKT2, DPYSL2, ZC3H12A, AKT3, RAVER2, MLYCD, PRKACA, PRKACB, GBP5, WDHD1, STARD4, RBFOX1, PRKAB2, DAXX, CXADR, RBFOX3, ESX1, TPTEP2-CSNK1E, DICER1, ISL1, RUFY1, MYL5, EML6, EID3, DDX39A, SPINT1, DDX39B, LRATD1, LRATD2, MYL2, DDIT4, PADI3, TXNIP, PADI2, HOATZ, IDO2, ZNF274, MTMR2, CRABP2, PADI6, SHMT1, NCAPG, DAZ2, IQGAP2, NCAPH, OAZ3, …	4279	5887	20666	1.1157297443362815	8.097070800983097E-5	6.853804985270801E-6	6.607303789553477E-6
GOTERM_CC_DIRECT	GO:0031012~extracellular matrix	83	1.8568232662192394	6.430465975234528E-8	FCGBP, OLFML2B, ECM2, HPSE2, LAMC3, TRIL, ZAN, ELN, IHH, DMP1, OLFML2A, ELFN2, TSKU, EFEMP1, LRRTM3, LRRTM4, MMP26, ADAMTSL4, LRRTM1, MMP28, TIMP3, TIMP1, CCN2, SERAC1, ADAMTS6, TIMP4, AHSG, OMD, CD180, BGN, RTN4RL2, GP1BA, ADAMTS20, RTN4RL1, COL6A2, MMP23B, GFOD2, COL8A2, CHI3L1, LRRC3B, ZP3, GPLD1, MATN3, TLR3, MATN2, FBN2, TNXB, HSD17B12, FBLN2, LTBP1, FBLN5, ADAMTS15, ADAMTS14, RELN, MUC2, FL…	4279	228	20666	1.7581559062414156	8.224228032938097E-5	6.853804985270801E-6	6.607303789553477E-6
GOTERM_CC_DIRECT	GO:0098552~side of membrane	50	1.1185682326621924	4.0018031734996443E-7	TREH, MSLN, CD52, GBP5, LYNX1, GFRA1, RGMB, RGMA, BCAN, CEACAM6, RTN4RL1, DPEP2, DPEP1, CD48, SMPDL3B, LY6H, SPAM1, LY6E, NRN1, NTM, TEX101, LYPD1, EFNA5, ART3, GPC1, GPC3, GPC2, CD59, GPC5, CD14, OPCML, NTNG1, NTNG2, PRNP, CNTN5, CD160, LSAMP, TNFRSF10C, EFNA1, BST2, PRSS41, BST1, EFNA3, EFNA2, VNN1, ALPP, CNTN3, ALPI, MELTF, MDGA2	4279	120	20666	2.0123471216016204	5.116997652723221E-4	3.9371586606969576E-5	3.7955563945577396E-5
GOTERM_CC_DIRECT	GO:0005788~endoplasmic reticulum lumen	102	2.2818791946308723	7.982401162658537E-7	ERO1A, COL16A1, CSF1, DMP1, TXNDC16, C4B, LGALS1, EVA1A, POGLUT3, MEN1, ARSA, PDIA2, TOR3A, COL27A1, WNT5B, IGFBP5, IGFBP4, APLP2, COL23A1, P3H1, PDIA5, COL4A2, COL4A1, COL4A4, COL4A3, DNAJB11, EOGT, COL8A2, SERPING1, ERP27, COL17A1, H6PD, EBI3, MTTP, C4B_2, LTBP1, VCPIP1, ESD, PDGFC, APOE, WNT1, ARSD, WFS1, AMBN, TMEM132A, FN1, TOR1B, P4HA1, P4HA3, COL5A2, DNAJC10, COL20A1, COL9A2, MELTF, FBN1, …	4279	312	20666	1.5789185107951176	0.0010204285244979072	7.292493633600192E-5	7.030214738255697E-5
GOTERM_CC_DIRECT	GO:0005911~cell-cell junction	69	1.5436241610738255	2.358738021174408E-6	ITK, SH3KBP1, ITGB3, MLC1, AQP7, SLC2A2, PTPRJ, CD3E, AQP3, ACTG1, CDH5, MAP2K2, CXADR, TRPC4, KRT8, GAB1, CLDN5, ZAP70, MYH2, CLDN4, BCAM, CEACAM1, CLDN18, DSG1, DSG2, PRKD1, ITGA5, AJUBA, ARHGEF6, COL17A1, GRIA1, POLDIP2, PXN, PIK3R1, PCDH12, ADD3, PRKCZ, IQGAP3, APOLD1, CNN2, PAK1, FLRT2, SV2A, FLRT3, FLRT1, KRIT1, XIRP2, CSK, NPHP4, ECT2, PCDH1, WASF2, NGFR, LIMS3, MPP3, CDSN, JUP, GRHL2, PLE…	4279	194	20666	1.7177560996764347	0.00301228342960691	2.011217286054712E-4	1.9388826534053635E-4
GOTERM_CC_DIRECT	GO:0009897~external side of plasma membrane	127	2.8411633109619685	2.673305184894824E-6	CD86, CNTFR, IL23R, ITGA2B, MPL, AQP4, ANTXR1, AMOT, CDH5, FGF8, FCGRT, CAPN2, NRCAM, ENPP3, IL6R, EPHA5, PDGFRA, LAG3, IL4R, IL1R1, BTN1A1, HLA-F, PRLR, HLA-E, CLEC4A, BCAM, CLEC4D, TFR2, CD8A, CLEC4E, ABCG1, CLEC4G, GRIA1, GRIA2, SEMA7A, CHRNA4, SLC1A1, EBI3, EFNA5, LY9, PKHD1, NEU3, IGSF21, SCUBE1, TNFRSF14, CD14, KLRC1, SLAMF1, CD276, PRNP, ST14, CD163, XCR1, TNFRSF9, MCAM, IL31RA, CD207, CD2…	4279	418	20666	1.4673765613975451	0.003413323224004783	2.1369733321752998E-4	2.0601158081095736E-4
GOTERM_CC_DIRECT	GO:0070062~extracellular exosome	549	12.281879194630871	2.939019435446711E-6	RNH1, RPL3, RPL34, SLC4A1, ENO1, ENO3, SMC2, PCMT1, PSMD2, DPYSL2, NAMPT, PRSS8, PRKACA, PRKACB, VPS36, MIR30D, WLS, GSTK1, ACOT7, SERPINF1, DICER1, SULT2B1, SCN10A, MTAP, BCAM, SLC5A9, SPINT1, SERPING1, PADI2, FREM2, GPLD1, MTMR2, TTYH3, CRABP2, SHMT1, CFI, IQGAP2, PRKCZ, ADH5, ADH6, C2, PRDX2, PRDX4, C6, FLRT2, S100A16, PRKAR2B, C9, PRDX1, MYO6, PDGFC, S100A14, PROM1, ST3GAL1, S100A11, LYN, GST…	4279	2242	20666	1.1826354002775625	0.00375195514287463	2.211179916433143E-4	2.131653508179879E-4
GOTERM_CC_DIRECT	GO:0008076~voltage-gated potassium channel complex	38	0.8501118568232663	4.497166598291924E-6	DPP10, KCNG1, KCNG2, SNAP25, KCNG3, KCNC1, KCNC2, KCNA2, KCNA4, KCNA6, DPP6, KCNMB1, KCNN1, KCNMB4, KCNN4, KCNH1, KCNF1, KCNJ5, LRRC26, KCND1, KCNH5, KCNIP1, KCNJ8, KCNIP2, KCND3, KCNJ16, KCNAB2, KCNAB3, KCNS2, DLG4, KCNQ1, KCNQ2, KCNQ3, KCNQ4, KCNQ5, KCNK1, HCN2, VAMP2	4279	88	20666	2.0855233805689517	0.005735378569857175	3.1954867106752063E-4	3.080559119829968E-4
GOTERM_CC_DIRECT	GO:0016324~apical plasma membrane	123	2.7516778523489935	9.82194278177431E-6	CNTFR, UPK2, AQP8, SLC23A1, AQP1, GJA1, GNAT3, SLC16A8, ENPP3, ATP6V1E1, SLC16A3, IL6R, PDGFRB, SLC34A2, SLC15A1, SLC6A14, ANK2, MYO7A, ATP1B1, SLC5A6, SLC9A3, CLDN4, SLC9A4, KCNQ1, DPEP1, MAL, SLC22A4, SLC22A3, SLC22A5, HVCN1, ABCB5, SLC1A1, PSEN2, STK39, ADRB2, PRKCZ, PKHD1, ADGRG2, SI, PROM1, SLC38A3, KL, ATP8B1, CYP4F2, SLC10A2, CYP4F3, FN1, SLC4A10, CYBRD1, RAB27A, BST2, ATP4B, ATP4A, OCLN, …	4279	412	20666	1.4418564813029087	0.01248374986683376	6.611718325204917E-4	6.373923921014591E-4
GOTERM_CC_DIRECT	GO:0043025~neuronal cell body	113	2.527964205816555	1.6763163553264084E-5	WASHC5, NCF1, FMR1, EIF4A3, MPL, STMN2, PJVK, ELK1, C4B, DPYSL5, TUBB3, CAPN2, HMCN2, SCN1A, EPHA5, TPTEP2-CSNK1E, CSNK1E, ERMN, OLFM1, KCNQ1, FKBP4, GRIA1, GRIA2, SPTBN4, SLC22A3, PDE1C, CHRNA4, SLC1A1, PSEN2, SLC1A3, ITPR3, C4B_2, CACNA1E, BRINP2, INPP5F, MAP2, PRKAR2B, SLC38A7, KCNN1, APOD, APOE, KCNN4, TAC1, BRINP3, TRPM4, GRIA4, SYT5, SYT4, TGFB3, SIAH2, SLC4A10, MAGOHB, GRIN3B, GRIN3A, PNOC…	4279	376	20666	1.451458881325424	0.02121205724890929	0.0010720043092312382	0.0010334490330587308
GOTERM_CC_DIRECT	GO:0005783~endoplasmic reticulum	303	6.778523489932886	2.3535010193551482E-5	SLC35B4, RPL34, MLC1, PKD2L1, GJA1, CREB3L3, CREB3L1, CREB3L2, RESP18, LRAT, SEC62, GLUL, WLS, GABARAPL1, STARD4, FBXO2, ENTPD5, P3H1, P3H4, ANK3, HLA-F, FNDC5, CPED1, SULT2B1, SOAT2, KCNQ1, KDELR2, MXRA7, ATF6, SLC22A5, CRABP2, ANP32A, MGST3, MTTP, MGST2, UBE2J2, HACD2, HACD4, PKHD1, TRPM1, GJC1, SEC14L3, PRDX4, AGMO, APOD, APOE, PROM1, HMGCLL1, TRPM4, GLYATL2, XBP1, SLC10A7, HACE1, TMEM50B, EDE…	4279	1185	20666	1.2349188412056524	0.02965309001261629	0.0014333941922643975	0.0013818413127928086
GOTERM_CC_DIRECT	GO:0005829~cytosol	1259	28.165548098434005	3.3843126191648596E-5	LIPA, PSMD6, TBK1, SYNGAP1, DPYSL4, PSMD4, DPYSL5, AKT2, PSMD2, DPYSL2, PSMD1, MLYCD, PRKACA, PRKACB, WLS, GSTK1, GABARAPL1, STARD4, PRKAB2, DAXX, FNBP1, HPCAL1, DICER1, RUFY1, MYL4, MYL5, RBP7, RBP2, MYL1, MYL2, MYL3, DDIT4, PADI3, PLBD1, TXNIP, PADI2, RBCK1, ATF5, IDO2, ATF6, FLG, MTMR2, CRABP2, SHMT1, NCAPG, PLA2G6, IQGAP2, IQGAP3, NCAPH, GABARAP, OAZ3, MTMR7, IL22RA2, SULT1A1, RNF216, HLCS, P…	4279	5576	20666	1.0904784904288838	0.0423626204396822	0.0019339592130265507	0.0018644032131835317
GOTERM_CC_DIRECT	GO:0014704~intercalated disc	24	0.5369127516778524	3.500068120075114E-5	ITGB1, SPTBN4, CXADR, JUP, CAV3, ANKRD23, AKAP6, ATP1A2, ANK2, ANK3, ATP1B1, GJC1, MYH1, PAK1, GJA1, PIK3CA, GJA5, DSG2, SCN5A, SCN2A, SCN4B, DSC2, SCN1B, SCN1A	4279	49	20666	2.3655345755970068	0.043779414611039624	0.0019339592130265507	0.0018644032131835317
GOTERM_CC_DIRECT	GO:0030424~axon	109	2.4384787472035794	3.6290086874618623E-5	FMR1, PARK7, COMT, ACTG1, AQP1, C4B, TUBB3, PALM, HMCN2, NRCAM, BSN, SBF2, SCN1B, KCNH1, SCN1A, EPHA5, EPHA4, SEMA6A, SRCIN1, TANC2, GABRG2, UHMK1, SLC5A7, OLFM1, SCN10A, DGKI, NECAB2, MTMR2, STXBP1, SLC1A1, HPCA, LPAR3, C4B_2, IGSF9, SPTA1, TRPM1, ABR, INPP5F, SLC38A7, TAC1, SYT5, NTNG2, SYT4, OPN4, SYT2, CNTN5, SYT1, IL31RA, BTBD8, MT3, SYT7, TH, SCN2A, CD200, TMEM151A, NRP2, KCNC2, PTPRO, MAST…	4279	366	20666	1.438333352489027	0.045355122173232454	0.0019339592130265507	0.0018644032131835317
GOTERM_CC_DIRECT	GO:0016328~lateral plasma membrane	39	0.87248322147651	4.0707796626456975E-5	GPSM2, POPDC1, CD81, PTPRO, TACSTD2, SLC40A1, ATP1A1, SLC7A11, IQGAP3, GJA1, CDH1, EPCAM, PALM, DVL2, DMD, SCN5A, SLC16A3, SLC12A2, SLC4A10, AXIN1, ANK3, NSG1, ATP1B1, SLC39A14, TSHR, CLDN5, GJB2, CLDN4, CEACAM1, VANGL2, GJB1, SLC7A8, KCNQ1, CLDN7, CLDN18, DSG1, DSG2, ATP6V1B1, SLC26A5	4279	99	20666	1.9025827331506229	0.050734101614310134	0.0020826108754095386	0.002007708529616858
GOTERM_CC_DIRECT	GO:0048471~perinuclear region of cytoplasm	202	4.519015659955257	4.8279959652373995E-5	EIF4A2, EIF4A1, STMN2, MLC1, HERC5, LRAT, PTGDS, PRKACA, PRKACB, CALN1, EPHA5, GBP5, SERPINF1, MMD2, CSNK1D, DICER1, PRKD1, KIF20B, RD3, MTMR2, ANP32A, STXBP1, PIK3R1, PRKCZ, PKHD1, S100A16, PRKAR2B, MYO6, FLRT1, TP53BP2, APOD, S100A14, HCRT, HMGCLL1, TSPAN1, LYN, GSDMA, MAGEE1, NFATC1, PRDX6, EHD1, XKR8, EHD2, GJB2, EHD4, TH, ANP32D, LGMN, ITM2C, TENM1, PCSK9, AATK, MIR18A, CX3CL1, SH3RF1, AIFM1…	4279	757	20666	1.2887528197522662	0.05988357883955309	0.0023750026305917825	0.002289584240437582
GOTERM_CC_DIRECT	GO:0016323~basolateral plasma membrane	84	1.8791946308724832	5.9992153805756384E-5	SPEF1, KCNC2, CD81, MEGF11, AQP8, AQP9, SLC40A1, MLC1, AQP7, AP2A1, AQP4, SLC4A1, SLC7A11, BEST2, ABCC10, AQP3, BEST1, AQP1, ATP7B, GM2A, HEPH, PALM, SLC16A6, ENPP1, SLC16A7, SLC16A8, SLC16A3, PIANP, CXADR, TRPC4, ANK2, SLC30A1, ANK3, ATP1B1, ANK1, SLC39A14, SLC5A6, SLC7A5, SLC9A4, SLC7A8, LRRC7, KCNQ1, CLDN7, ORAI1, CLDN17, ALPK2, PLPP3, ATP6V1B1, SLC29A2, SLC22A3, NDRG4, SLC47A1, SLC43A2, HPGD,…	4279	270	20666	1.5025525174625431	0.07386222138939569	0.0028418505450949045	0.002739641690462875
GOTERM_CC_DIRECT	GO:0030425~dendrite	130	2.9082774049217	1.484369690165987E-4	ERO1A, CHRM1, NCF1, CLSTN3, FMR1, CHRM4, EIF4A3, CHRM5, COMT, HTR4, ELK1, C4B, GRIP1, DPYSL5, TUBB3, PALM, CAPN2, HOMER3, KIF21B, BSN, KCNH1, EPHA5, EPHA4, EPHA7, SLC30A1, ANK3, SRCIN1, SLC5A7, GPRIN1, NSMF, EPHA3, NECAB2, GRIA1, GRIA2, MTMR2, CHRNA4, SLC1A1, C4B_2, IGSF9, CRHR2, EFNB2, BRINP2, HRH1, INPP5F, HRH3, MAP2, APOD, APOE, MARK4, BRINP3, GRIA4, SYT4, PRNP, OPN4, HTR1E, MAGEE1, WFS1, TRAP…	4279	465	20666	1.3502200041714096	0.1729291985357465	0.006780388691865348	0.006536527957052364
GOTERM_CC_DIRECT	GO:0030018~Z disc	47	1.051454138702461	2.4483111511784265E-4	FHOD3, RYR2, PSEN2, FHL2, NEXN, LDB3, SLC4A1, FBXO22, FBXL22, MYL12B, TTN, PAK1, STK11, BAG3, DNAJB4, NRAP, KCNN1, XIRP2, DMD, FLNC, SCN5A, MYOZ1, SCN3B, SCN1A, JUP, CAV3, KRT8, ANK2, PARVA, PARVB, ANK3, FBXO32, IGFN1, ANK1, KY, SYNPO2L, MYOT, FKBP1B, NOS1AP, CASQ2, TCAP, PRKD1, ITGB1BP2, TRIM54, FBP2, MYH7, PLEC	4279	136	20666	1.6690643773284026	0.2688797525599058	0.010797896421921405	0.010409543618631034
GOTERM_CC_DIRECT	GO:0043231~intracellular membrane-bounded organelle	235	5.257270693512305	2.8373601429645674E-4	POP7, SLC4A1AP, AQP8, AQP9, PKD2L1, LDLRAD4, TMEM91, LIPA, GPR174, LIPF, GJA1, TBK1, TFG, EVA1A, AKT2, HOXA2, CCN2, CCDC92, CMKLR2, ARRDC4, FNBP1, DAPK2, P3H4, RUNX3, UHMK1, SULT2B1, RUFY1, MARF1, CYP2U1, CLDN9, RRAGD, PADI3, GPLD1, LLGL2, MTMR2, MGST3, MGST2, XPC, LPAR4, NEU3, NEU4, INPP5F, HAO1, B4GALNT3, PUSL1, TSPAN1, RAB11FIP5, LYN, SETDB1, FOXF2, ABCA3, FZD7, SIAH2, CYP4F2, CYP4F3, ABCA7, S…	4279	924	20666	1.228315775523067	0.30437868592683825	0.012096612076172273	0.011661550187584373
GOTERM_CC_DIRECT	GO:0099634~postsynaptic specialization membrane	18	0.4026845637583893	3.318881505586603E-4	GABRB3, NLGN4Y, GABRA2, GABRB2, GABRA1, GABRB1, CHRNB4, NLGN2, SLC12A5, GABRA6, KCND3, GABRA5, GABRG2, P2RX6, CHRND, CDH10, LRRTM1, CHRNA10	4279	36	20666	2.414816545921944	0.3459394847978974	0.013693062727887952	0.013200583536736392
GOTERM_CC_DIRECT	GO:0098839~postsynaptic density membrane	42	0.9395973154362416	4.958282957568945E-4	GRIA1, GRIA2, CHRM1, DAGLA, CLSTN3, PLPPR4, PTPRO, GRIK4, GRIK1, ELFN2, IGSF9, EFNB2, IGSF21, CACNG8, LRRTM3, SLC16A7, NRCAM, CACNG2, CSMD2, GRIA3, GRIA4, CACNG5, ASIC1, KCNH1, PRRT1, NLGN4Y, EPHA4, PRRT2, GRID1, DCC, TRAPPC4, SLC30A1, SHISA9, SORCS3, GRIN1, SHISA6, GRIN3B, VANGL2, GRIN3A, P2RX4, DLG4, ANP32E	4279	121	20666	1.6764015690697796	0.46970491360267974	0.019817637196033376	0.01910488402088284
GOTERM_CC_DIRECT	GO:0005604~basement membrane	36	0.8053691275167786	5.137517678543892E-4	COL17A1, LAMA5, COL16A1, LAMC3, ITGB4, LAMA4, LAMA3, NTN4, EFNA5, NTN1, SPN, VTN, EGFLAM, HMCN2, TIMP3, HMCN1, TIMP1, NTNG1, COL22A1, SERPINF1, COL23A1, FN1, NPNT, COLQ, FRAS1, COL4A2, COL4A1, COL4A4, SMOC1, COL4A3, COL8A2, VWA1, FREM2, FBN1, FREM3, MATN2	4279	99	20666	1.7562302152159592	0.481729182228137	0.019911773063204966	0.019195634235286727
GOTERM_CC_DIRECT	GO:0097729~9+2 motile cilium	16	0.3579418344519016	5.3373308821983E-4	RSPH4A, DNAH11, CFAP52, DNAH7, SPEF1, DNAH17, CETN2, DNAH6, DNAH14, DNAH9, NME5, CFAP221, IQUB, CFAP43, DNAI1, CFAP45	4279	31	20666	2.4927138538549105	0.49481312047264847	0.020077782936269488	0.01935567346397207
GOTERM_CC_DIRECT	GO:0098978~glutamatergic synapse	155	3.467561521252797	7.268689893963799E-4	CHRM1, CLSTN3, FRMPD4, EIF4A3, CBLB, PPP2R2A, HTR4, AMOT, PPP1CC, SYNGAP1, DPYSL5, CDH1, RNF19A, TNR, SLC16A7, NRCAM, HOMER3, PRKACA, BSN, PPFIA4, FAM81A, PRKACB, EPHA4, EPHA7, SLC30A3, FBXO2, SHISA9, SRCIN1, PIAS1, BCAN, SCN10A, ELMO1, PFN1, SQSTM1, DGKI, PFN2, GRIA1, STXBP1, HPCA, SLC1A2, VPS26B, PRKCZ, PCDH17, IGSF9, NCKIPSD, EFNB2, ABR, PPP3R1, FLRT2, PRKAR2B, FLRT3, STK38, CASKIN1, NPTX1, NX…	4279	589	20666	1.2709560768010235	0.6054476602037089	0.026289616189561025	0.02534409441886532
GOTERM_CC_DIRECT	GO:0008540~proteasome regulatory particle, base subcomplex	9	0.20134228187919465	7.399735596748998E-4	PSMD10, PSMC5, PSMC3, PSMD4, PSMC4, PSMC1, PSMD2, PSMC2, PSMD1	4279	12	20666	3.6222248188829163	0.6120103134767798	0.026289616189561025	0.02534409441886532
GOTERM_CC_DIRECT	GO:0009925~basal plasma membrane	28	0.6263982102908278	7.710702552450595E-4	SLC22A4, SLC22A3, SLC22A5, CD81, ITGB4, SLC23A1, TACSTD2, SLC1A3, ABCC10, SLC7A1, BEST1, AQP1, CD34, SLC12A2, ANK3, SHROOM4, SLC5A6, SLC7A5, CLDN4, CEACAM1, SLTM, SLC7A8, SLCO1A2, KCNQ4, TEK, SLC22A7, MUC20, ITGA9	4279	72	20666	1.878190646828179	0.627150067608551	0.02665402314752516	0.0256953952626259
GOTERM_CC_DIRECT	GO:0043083~synaptic cleft	15	0.33557046979865773	8.396454985707149E-4	LGI1, LAMA5, LAMA4, SLC1A1, COLQ, C1QL2, GRIN1, DNM3, EGFLAM, GPRIN1, NPTX1, NXPH1, APOE, CBLN4, C22ORF39	4279	29	20666	2.4980860819882187	0.6584829572384088	0.028260699807156425	0.027244286835202403
GOTERM_CC_DIRECT	GO:0043197~dendritic spine	53	1.185682326621924	9.502146028921663E-4	GABRB3, ITGB1, GABRB2, FRMPD4, FMR1, PTPRO, CD3E, PPP1R9A, SEPTIN11, PPP1CC, PALM, PRKACA, PRKACB, ANKS1B, EPHA4, KCND1, KCND3, GRID1, FBXO2, ZDHHC12, TANC2, GABRG2, DNM3, GPRIN1, SHANK3, SHANK2, DGKI, SHANK1, GRIA1, GRIA2, MTMR2, CAMK2A, SLC1A1, KCNA4, ATP1A2, AKAP5, ABR, PRKAR2B, IGF2BP1, GRIA3, GRIA4, NGFR, GABRA1, GABBR1, PRRT2, RAB27A, MT3, GRIN1, P2RX6, P2RX4, ABI2, DLG4, CDK5R1	4279	167	20666	1.5327578075911743	0.7035575723744033	0.031162166079463607	0.0300414001375908
GOTERM_CC_DIRECT	GO:0000792~heterochromatin	21	0.4697986577181208	0.0010687106363901865	ZBTB18, UHRF2, CBX3, UHRF1, HDAC1, SUV39H1, MBD2, DNMT3A, PSIP1, CHD5, SIRT2, H1-5, MECP2, H1-4, DNMT3L, SALL1, SALL4, BEND3, DPEP2, SMARCAD1, EZH1	4279	49	20666	2.069842753647381	0.745285463304752	0.03417202259857621	0.0329430053667275
GOTERM_CC_DIRECT	GO:0043194~axon initial segment	13	0.29082774049217003	0.0013373245072147851	LGI1, SPTBN4, KCNA2, KCNA4, NAV1, ANK3, NFASC, MAP2, LRRC7, KCNQ2, KCNQ3, NRCAM, SCN1A	4279	24	20666	2.616051258082107	0.819420250044713	0.04171800109091976	0.04021758822916659
GOTERM_CC_DIRECT	GO:0005925~focal adhesion	116	2.5950782997762865	0.0015562955020338902	TES, RPL3, CD81, ITGA2B, ACTG1, RPS15, PPP1CB, PPP1CC, GJA1, CAPN2, RPS11, TNS3, TNS1, PDGFRB, MAP2K2, AFAP1, PROCR, LAP3, PFN1, TLN1, AJUBA, GRB7, FBLIM1, PXN, EFNB2, CNN2, SDCBP, FLRT2, FLRT3, FLRT1, CD99, FZD1, VASP, FZD2, CAV3, JUP, CAV2, MCAM, PARVA, PARVB, ARHGAP24, FERMT1, PPFIBP1, ARHGAP31, HNRNPK, GNB2, TRIP6, CASS4, TADA1, CSPG4, FGFR3, FERMT2, ITGB1, YWHAE, BCAR3, ITGB5, SH3KBP1, YWHAB…	4279	431	20666	1.2998548460647124	0.8635848488089652	0.04739290350241299	0.04568838938113778
GOTERM_CC_DIRECT	GO:0034707~chloride channel complex	22	0.4921700223713647	0.0016853233098196169	GABRB3, GABRA2, GABRB2, GABRA1, GABRB1, TTYH3, TTYH2, GABRA6, TTYH1, GABRA5, GABRA3, BEST2, GABRG2, BEST1, ANO1, GLRA1, CLDN4, OSTM1, CLDN17, CLIC2, CLIC1, SLC26A6	4279	54	20666	1.9676282966771397	0.8843685080186048	0.05012857007579744	0.048325666069943894
GOTERM_CC_DIRECT	GO:0098982~GABA-ergic synapse	37	0.8277404921700223	0.0017676391527911136	GABRB2, GABRB1, SEMA7A, CLSTN3, KCNC2, SH3KBP1, PTPRO, SLC6A1, EFNA5, SEPTIN11, GABARAP, PCDH17, SLITRK2, SV2A, LRRTM1, NXPH1, BSN, GABRA2, GABRA1, GABBR1, NPY5R, CNTN5, GRID1, KCND3, GABRA5, GAD1, IQSEC3, SLC4A10, GAD2, SLC6A11, SHROOM4, GABRG2, GAP43, SST, CDH10, PLCB1, CBLN4	4279	109	20666	1.6394167375983844	0.8959424307771947	0.05138205628226896	0.049534069895260074
GOTERM_CC_DIRECT	GO:0030672~synaptic vesicle membrane	44	0.9843400447427294	0.0021042783079265495	GRIA1, MCTP1, DYSF, SLC35F1, TMEM163, CPLX3, SCAMP5, SYNPR, GPR151, SV2C, SYNGR2, SV2B, SV2A, ATP6V1E1, BSN, SLC18A1, SLC18A2, SYT5, PRRT1, GABRA2, SYT4, UNC13C, FER1L5, ATP6V1G2, SYT2, PRRT2, UNC13A, SYT1, SLC30A3, WFS1, GAD2, SYN3, SYNGR4, SYT7, RAB11B, SYT6, SLC5A7, TAFA4, ANP32E, AMPH, MCTP2, ATP6V0C, DGKI, VAMP2	4279	137	20666	1.5511230367965774	0.9324040786210388	0.05980826568529015	0.057657225637187455
GOTERM_CC_DIRECT	GO:0008021~synaptic vesicle	42	0.9395973154362416	0.0023838638596375104	SNAP25, MTMR2, KCNK9, STX19, PSEN2, SLC40A1, AP2A1, PARK7, STON2, NTF4, SYNPR, SV2C, SV2B, SV2A, NTF3, BSN, HCRT, SLC18A2, RAB8B, TMED9, GABBR1, PRRT2, SYT1, SLC30A3, TRAPPC4, LGI3, RAB27A, SEPTIN4, SYN3, MT3, BTBD8, SYT7, RAB11B, GRIN1, COPS4, TH, DLG4, GPRIN1, PICK1, AMPH, VAMP2, PICALM	4279	130	20666	1.56034299890341	0.9527641347237927	0.06628177992339948	0.06389791606376197
GOTERM_CC_DIRECT	GO:0045121~membrane raft	63	1.4093959731543624	0.0024358801597489936	ITGB1, MLC1, CBLB, PARK7, SLC6A4, TUBA1C, GJA1, SHH, CAPN2, TNR, CXADR, UNC5A, TRAF2, EMP2, RTN4RL2, RGMB, TGFBR2, ZAP70, MAG, PLSCR1, GPRC5B, NPC1, RTN4RL1, KCNQ1, ORAI1, MAL, CD48, PLPP3, CARD11, ASAH2, STOML1, SLC1A1, PSEN2, ATP1A4, SLC1A2, AKAP5, ATP1A1, LRP6, SDCBP, GPC1, INPP5D, S1PR1, PGK1, DMD, CD14, GPM6B, PAG1, LYN, PRNP, CAVIN1, CAV3, CAV2, CAVIN2, TNFRSF10A, SYNJ2, GP6, BST2, CD4, NPH…	4279	214	20666	1.4218078728325467	0.9558115297745131	0.06628703668763751	0.06390298376532998
GOTERM_CC_DIRECT	GO:0009898~cytoplasmic side of plasma membrane	38	0.8501118568232663	0.0025817258136249226	NCF1, TRADD, AP2A1, SLC4A1, AKAP5, SPTA1, GM2A, CDH1, PALM, ACP1, LYN, MAP2K2, JUP, KCNIP1, STAC, STAC3, TRAF2, KCNAB2, TRAF1, ANK1, LILRB4, SHROOM4, GEM, SYT6, MTSS2, EPN3, TH, NLRP10, NPHS2, TRAF6, CHMP4C, S100A6, MYH9, DSG1, PTPN7, BIRC2, FERMT2, PTPN3	4279	115	20666	1.5958787607831981	0.9633483609802546	0.06879223574221408	0.0663180818374902
GOTERM_CC_DIRECT	GO:0016459~myosin complex	19	0.42505592841163314	0.0032512091534657936	MYO10, MYH15, MYO5A, MYO7A, MYO9A, MYO19, CCDC102A, MYL12B, MYO1D, MYH2, MYO3B, MYO15B, MYL2, MYO6, MYO3A, MYH14, MYH9, MYH11, MYH7	4279	46	20666	1.9948484509789977	0.9844713867465745	0.08234343870803304	0.07938190768335006
GOTERM_CC_DIRECT	GO:0030054~cell junction	57	1.2751677852348993	0.0032621461390391396	TES, ITGB4, AMOT, CDH5, GJA1, CDH3, CDH1, NAMPT, HMCN2, ITGB6, PDGFRA, CXADR, MRPS18B, ESCO2, CLDN5, CEACAM1, CLDN9, DPEP1, DSG2, SPTBN4, MACF1, POPDC1, FBLIM1, PRKCZ, SLC7A2, SPTA1, MARVELD2, FLRT3, TP53BP2, XIRP2, PAK6, DMD, PCDH1, TSPAN1, SPTBN1, MFAP3L, MLKL, SAMD4A, ARHGAP28, ABCA7, SLC16A10, COLQ, PLEKHA7, COPS4, TSPAN15, P2RX6, FERMT1, OCLN, P2RX4, GJB4, DLG4, GJB6, EPPK1, HOXD4, PTPN7, FE…	4279	192	20666	1.4337973241411546	0.9846877948997073	0.08234343870803304	0.07938190768335006
GOTERM_CC_DIRECT	GO:0044306~neuron projection terminus	10	0.22371364653243847	0.0032998013071183383	GCH1, SYT1, DLG4, FLRT1, SLC1A2, DMD, BSN, SCRG1, BTBD8, VAMP2	4279	17	20666	2.840960642261111	0.9854100821143887	0.08234343870803304	0.07938190768335006
GOTERM_CC_DIRECT	GO:0042734~presynaptic membrane	46	1.029082774049217	0.0033478176800764018	SNAP25, NLGN2, CHRM1, KCNC1, KCNC2, FMR1, KCNA2, PSEN2, SLC1A2, GRIK4, GRIK1, SLC6A1, PCDH17, SLC6A4, EFNB2, RIMS2, RIMS1, IGSF21, GPR151, FLRT2, KCNH1, UNC13C, EPHA4, GABBR1, PRRT2, UNC13A, SYT1, CNTN5, KCNJ9, GABRA5, PCDH8, IL31RA, GAD2, SLC6A11, SYT7, PTPRD, KCTD8, FOSL1, SLC5A7, SCN10A, ADGRL1, PICK1, KCTD12, SCN2A, CNTNAP4, PICALM	4279	148	20666	1.5011021771947222	0.9862819430888787	0.08234343870803304	0.07938190768335006
GOTERM_CC_DIRECT	GO:0030315~T-tubule	19	0.42505592841163314	0.004264915756800741	FER1L5, CAV3, TGFB3, STAC, AHNAK2, DYSF, STAC3, AKAP6, SLC30A1, ATP1A2, ANK2, ANK3, ATP1A1, ATP1B1, NOS1AP, SCN5A, SCN2A, SCN1B, SCN1A	4279	47	20666	1.9524048669156147	0.9957739715259754	0.10292126892354996	0.0992196439270814
GOTERM_CC_DIRECT	GO:0016327~apicolateral plasma membrane	12	0.2684563758389262	0.004982748942474061	CLDN6, CRB2, CLDN5, CLDN4, OCLN, CXADR, TMEM114, CLDN7, PALM, KRT8, EPPK1, SLC28A2	4279	24	20666	2.414816545921944	0.9983198399245161	0.11801733143378379	0.11377276751982439
GOTERM_CC_DIRECT	GO:0097060~synaptic membrane	19	0.42505592841163314	0.005524937479902457	ITGB1, GRIA1, MTMR2, PCDH9, KCNA2, LRP4, GRIN1, SLC6A7, SRPX2, NDUFS7, DLG4, FLRT3, GPRIN1, PALM, NINJ1, PNOC, NCAM2, KCNK1, DGKI	4279	48	20666	1.9117297655215395	0.9991632522709255	0.1262373082033007	0.12169710790826409
GOTERM_CC_DIRECT	GO:0005938~cell cortex	52	1.1633109619686801	0.005545364436597741	GPSM2, SNAP25, ILK, AQP7, LAMC2, ENO1, LASP1, AKT2, INSC, HMCN2, ARFIP2, HMCN1, FGB, FNBP1, OSR1, SPINK5, AXIN1, TRAF2, MYO7A, OOEP, ERMN, TRAF6, CLIP4, PRKD1, ASTN2, PFN1, CSNK1G2, PAFAH1B1, DCTN4, PXN, PSEN2, STK39, NEDD9, IQGAP2, ADD3, IQGAP3, MYL12B, PDZD4, NRAP, MYO6, ECT2, STOX1, CLASP2, MYO10, GAD1, MYO1D, PPFIBP1, BFSP2, FMNL1, CEP85, FGFR2, FERMT2	4279	176	20666	1.426937049862967	0.9991849486382531	0.1262373082033007	0.12169710790826409
GOTERM_CC_DIRECT	GO:0031594~neuromuscular junction	29	0.6487695749440716	0.0056259003655888505	GRIA1, HDAC4, ITGB1, LAMA5, LAMA4, PSEN2, LRP4, CRKL, CHRND, SYNGR2, SV2A, SPOCK1, PRKACA, PRKACB, DLGAP4, NGFR, UNC13C, EPHA4, UNC13A, CXADR, CAV3, ANK3, SYNGR4, COLQ, SLC5A7, EFNA2, DLG4, MYH9, CDK5R1	4279	85	20666	1.6477571725114444	0.9992651494859948	0.1262373082033007	0.12169710790826409
GOTERM_CC_DIRECT	GO:0034704~calcium channel complex	13	0.29082774049217003	0.006591494963551952	RYR2, TRPC5, TRPC4, PDE4D, AKAP6, ATP2A1, PKD2L1, FKBP1B, CASQ2, ORAI1, PRKACA, MICU1, PRKACB	4279	28	20666	2.2423296497846628	0.9997878951081804	0.1417755863027605	0.13667654254206701
GOTERM_CC_DIRECT	GO:0032590~dendrite membrane	13	0.29082774049217003	0.006591494963551952	GABRA2, GABRA1, DAGLA, SLC12A5, KCNC1, GABRA6, KCNC2, GABRA5, HPCA, GABRA3, AKAP5, GABRG2, HCN1	4279	28	20666	2.2423296497846628	0.9997878951081804	0.1417755863027605	0.13667654254206701
GOTERM_CC_DIRECT	GO:0036126~sperm flagellum	43	0.9619686800894854	0.006650926644382823	MROH2B, HVCN1, CCDC146, DNHD1, ATP1A1, EFCAB6, SPMIP8, TTC29, CFAP251, WBP2NL, IQUB, CFAP68, CCR6, TEKT5, RIBC1, PRKACA, PRKACB, TCP11, CFAP45, PIERCE1, CFAP52, SPAG8, DNAH17, TCP11X2, NME5, TUBB4B, ATP1B1, TCTE1, CFAP221, TPPP2, TTLL3, MT-RNR2, FLACC1, CFAP161, TSSK6, SPACA5, EFHB, QRICH2, PMFBP1, SAXO1, SPACA9, SAXO4, TTLL8	4279	141	20666	1.472866829427569	0.9998035199004374	0.1417755863027605	0.13667654254206701
GOTERM_CC_DIRECT	GO:0005902~microvillus	26	0.5816554809843401	0.007268986971102074	CRB1, SPEF1, CNP, ESPN, IQGAP2, SPN, MYO6, PROM1, ATP6V1E1, TBC1D10A, AOC3, PDGFRA, SLC10A2, DCXR, STARD10, OTOP1, MYO7A, MYO1D, FABP2, CDHR2, ATP6V1B2, ANKS4B, TEK, RAPGEF3, ATP6V1B1, SLC27A4	4279	75	20666	1.6742728051725482	0.9999113654650039	0.14995216671031536	0.14455904734465896
GOTERM_CC_DIRECT	GO:0005901~caveola	26	0.5816554809843401	0.007268986971102074	SCARB1, POPDC1, ASAH2, IRS1, MLC1, AKAP6, ATP1A2, ADRA1B, EFNA5, LRP6, AQP1, NEU3, SMPD2, SCN5A, ENTPD1, CAVIN1, CAV3, CAV2, CAVIN2, TRPC4, TGFBR2, EHD2, KIF18A, DLC1, NOS1AP, ADTRP	4279	75	20666	1.6742728051725482	0.9999113654650039	0.14995216671031536	0.14455904734465896
GOTERM_CC_DIRECT	GO:0090575~RNA polymerase II transcription regulator complex	39	0.87248322147651	0.007644987976993133	ATF1, ATF2, CEBPD, CEBPE, CEBPG, GATA4, CHD4, BACH2, DBP, NFIL3, MXI1, MYB, E2F5, RXRG, BATF2, XBP1, JUND, CBX3, STAT2, TCF12, ARNT, POU4F1, FOSL2, NR5A1, FOSL1, MLXIPL, CREB3, HOXB9, NR5A2, MAF, POU2AF1, MAFF, RFXAP, MYF6, TCF3, ATF5, ATF6, MXD3, ATF3	4279	126	20666	1.494886433189775	0.9999454016737402	0.15520539083451138	0.14962333612115133
GOTERM_CC_DIRECT	GO:0005581~collagen trimer	32	0.7158836689038032	0.008458681111423087	COLEC12, COL17A1, C1QA, COL16A1, EDA, PCOLCE2, COL11A2, PLOD1, C1QTNF9, WDR46, C1QTNF7, TIMP1, MBL2, MSR1, COL27A1, COL25A1, COL22A1, COL23A1, PCOLCE, C1QL2, COLQ, COL4A2, P4HA1, LOX, COL4A1, COL4A4, COL6A2, COL4A3, COL5A2, COL8A2, COL20A1, COL9A2	4279	99	20666	1.5610935246364084	0.9999808779527123	0.1654944355416152	0.15954232918124434
GOTERM_CC_DIRECT	GO:0060077~inhibitory synapse	8	0.1789709172259508	0.008510969566918623	GABRA2, GLRA1, IGSF21, NLGN2, GAD1, IQSEC3, GAD2, IGSF9	4279	13	20666	2.972081902673162	0.9999821251848354	0.1654944355416152	0.15954232918124434
GOTERM_CC_DIRECT	GO:0031410~cytoplasmic vesicle	82	1.8344519015659957	0.008648600112629792	GABRB2, WIPF1, SUV39H1, MLC1, PKD2L1, AUP1, AMOT, GRIP1, ATP7B, ARHGDIB, PALM, RESP18, RAC2, KIF21B, PHLDA1, APPL2, WLS, PDGFRB, CIMAP3, GBP5, STARD4, GBP7, FNBP1, DAPK2, NCOA4, AXIN1, APOA1, EMP2, COMMD7, VGF, RP2, RUFY4, TFR2, TBC1D7, ATG4B, ARHGEF2, ITGA5, SQSTM1, DSC2, VAMP2, CXCR4, SLC1A3, TMEM74, SNX33, CST7, MEFV, GABARAP, LRP6, ADD2, EBP, SOCS1, ALS2CL, SH3TC2, RAB25, MARVELD2, INPP5F, MY…	4279	306	20666	1.2942154036967284	0.9999850331176824	0.1654944355416152	0.15954232918124434
GOTERM_CC_DIRECT	GO:0001518~voltage-gated sodium channel complex	9	0.20134228187919465	0.008669372307496651	SCN10A, SCN4A, SCN5A, SCN2A, SCN3B, SCN4B, SCN1B, CACNA1G, SCN1A	4279	16	20666	2.716668614162187	0.9999854288984796	0.1654944355416152	0.15954232918124434
GOTERM_CC_DIRECT	GO:0042383~sarcolemma	34	0.7606263982102908	0.010025976520081418	POPDC2, ITGB1, RYR2, ANXA8L1, POPDC1, DYSF, AQP4, ATP1A1, SLC2A5, AQP1, PPP3R1, ANXA6, DMD, FLNC, SCN5A, ACP1, SGCG, CAV3, KCNJ8, CAV2, KCND3, STAC, ANXA5, AHNAK2, KRT8, BGN, ANK2, ANK3, ATP1B1, ANK1, MYOT, COL6A2, NOS1AP, PLEC	4279	108	20666	1.5204400474323354	0.999997471639684	0.18857682307623724	0.18179454484206453
GOTERM_CC_DIRECT	GO:0005903~brush border	21	0.4697986577181208	0.010302910779895907	SLC34A2, SLC15A1, DCXR, SLC2A2, ITPR3, ESPN, ADD3, AQP1, MYL12B, TMPRSS15, MYO1D, SLC9A3, SOAT2, SI, CDHR2, MYH14, MYH9, ANKS4B, CLIC1, RALGDS, PLEC	4279	58	20666	1.748660257391753	0.9999982322017062	0.1909771432969111	0.1841085361103138
GOTERM_CC_DIRECT	GO:0098793~presynapse	60	1.342281879194631	0.010615995380968054	FMR1, PARK7, STON2, DOC2B, SLC6A4, BEST1, PPP1CC, PPP3CC, SCRN1, CAPN2, SLC18A1, PPFIA4, YWHAG, UNC13C, TRPC5, PIANP, UNC13A, NPY5R, SGIP1, SPHK1, NOG, AP3B2, SRCIN1, SHROOM4, RAB33B, DNM3, ANO1, GAP43, SNPH, DGKI, PFN2, NECAB2, NAPA, GRIA1, SLC22A3, SEMA7A, STXBP1, SLC1A1, CLN8, DDN, SDCBP, GRK3, FXR2, HRH3, S1PR1, S1PR2, ASIC1, NLGN4Y, NGFR, SYT4, RPH3AL, PRRT2, SYT15, SEPTIN4, SYNJ2, NR4A1, RP…	4279	215	20666	1.3478045837703876	0.9999988205277904	0.19396940131797344	0.18699317578190872
GOTERM_CC_DIRECT	GO:0000781~chromosome, telomeric region	50	1.1185682326621924	0.0114084195462319	MAJIN, PPP1R10, SPO11, CHD4, SMC6, CDC73, PPP1CB, INSL6, PPP1CC, H4C4, H4C3, H3-3A, MEN1, UPF1, LIG4, SIRT2, TERB1, TERB2, EID3, MSH2, DMC1, H4C12, HAT1, H4C11, MCM4, MCM5, MCM6, MCM2, BLM, SP100, PRKDC, TERC, DOT1L, RAD51AP1, RECQL4, ORC4, RBBP4, RBBP7, TP53BP1, MTA2, XRCC6, CBX3, XRCC5, ZBTB10, PML, CDK2, SPDYA, NABP1, EZH1, ATR	4279	174	20666	1.3878256011045658	0.9999995767231268	0.20551223379761407	0.19812086338737933
GOTERM_CC_DIRECT	GO:0045254~pyruvate dehydrogenase complex	6	0.1342281879194631	0.012091335726448504	PDHX, PDHA2, PDHA1, DLAT, PDHB, PDK2	4279	8	20666	3.6222248188829163	0.9999998251039615	0.21478914436288385	0.20706412431543061
GOTERM_CC_DIRECT	GO:0022624~proteasome accessory complex	9	0.20134228187919465	0.013442324307857037	PSMD6, PSMC5, PSMC3, PSMD4, PSMC4, PSMC1, PSMD2, PSMC2, PSMD1	4279	17	20666	2.5568645780349994	0.9999999696155247	0.23551688753081026	0.22704638180257158
GOTERM_CC_DIRECT	GO:0016460~myosin II complex	12	0.2684563758389262	0.014131492165429452	MYL4, MYH1, MYH2, MYL1, MYH15, TNNC1, MYL3, MYH9, MYH14, MYH11, MYH7, MYL12B	4279	27	20666	2.1465035963750614	0.9999999875693677	0.24424565512951713	0.23546121405370965
GOTERM_CC_DIRECT	GO:0031528~microvillus membrane	14	0.3131991051454139	0.01438773191964821	ITGB3, MTTP, SLC7A11, AMN1, SLC7A5, CEACAM1, SLC7A8, CDHR2, DPEP1, ITGAV, S100P, PROM1, MUC20, SLC38A4	4279	34	20666	1.9886724495827777	0.9999999910853837	0.24535878833640085	0.2365343127590166
GOTERM_CC_DIRECT	GO:0097225~sperm midpiece	20	0.44742729306487694	0.014671906129392067	CD52, CFAP52, MROH2B, IFT172, ATP1A4, DEFB1, GABARAP, HSPD1, IL4I1, MT-RNR2, SPATA33, NME8, CFAP69, PTCHD3, CCR6, PRKACA, SQSTM1, PRKACB, TCP11, SLC26A6	4279	56	20666	1.7248689613728172	0.9999999938350839	0.24691273604595332	0.23803237180974232
GOTERM_CC_DIRECT	GO:0043235~receptor complex	59	1.3199105145413872	0.017541094381111344	ITGB1, VIPR1, AMHR2, ITGB5, ITGB4, TRADD, ITGB3, IL23R, GPR20, PKD2L1, PTPRF, TM7SF2, ITGB6, IL6R, PDGFRB, PDGFRA, GPR37, IL4R, GFRA1, OSMR, GFRA3, PRLR, TGFBR2, KCTD8, GPRC5B, SLTM, CD8A, IL3RA, TLR7, KCTD12, PLA2R1, GPRC5D, GPRC5C, DDR2, ENG, NOTCH2, RAMP2, EBI3, MTTP, ITPR3, ADRB2, ACVR1B, IL2RG, KLRC1, NTRK3, IL31RA, TRPV3, MCOLN1, PLXDC1, SCIMP, TSHR, PTPRD, P2RX6, PTPRB, TEK, FGFR4, GPR101,…	4279	216	20666	1.3192053352721733	0.9999999998520518	0.28565780862096724	0.27538395467525617
GOTERM_CC_DIRECT	GO:0014069~postsynaptic density	70	1.5659955257270695	0.017576486398548866	GPSM2, FRMPD4, SH3KBP1, FMR1, PPP1R9A, AMOT, INSYN2B, GRIP1, SYNGAP1, PSD3, PALM, DLGAP1, HOMER3, BSN, DLGAP2, FAM81A, ANKS1B, TSC2, SHISA9, SYN3, SRCIN1, PJA2, SHISA6, DNM3, GAP43, PLCB4, LRRC7, DNAJC6, GPRIN1, PICK1, NSMF, SHANK3, SHANK2, DGKI, SHANK1, GRIA1, RTN3, GRIA2, MTMR2, TAMALIN, CAMK2A, LRP4, AKAP5, ATP1A1, ADD3, PRKCZ, ADD2, CACNG8, CAMK2N1, FLRT3, P2RY1, RPS3, SPOCK1, DROSHA, PAK6, P…	4279	263	20666	1.2854536746352556	0.9999999998587139	0.28565780862096724	0.27538395467525617
GOTERM_CC_DIRECT	GO:0042470~melanosome	32	0.7158836689038032	0.017644227428503842	ITGB1, YWHAE, PMEL, TMED10, CNP, YWHAB, ITGB3, CLTC, ATP1A1, SDCBP, GANAB, MLANA, PRDX1, ANXA6, MYH11, APOE, RAB2A, PDIA2, ATP6V1G2, SERPINF1, TRPV2, MYO5A, RAB27A, NAP1L1, MYRIP, MYO7A, SYTL2, RAB32, GPR143, TMEM33, ATP6V1B2, P4HB	4279	104	20666	1.486040951336581	0.9999999998706408	0.28565780862096724	0.27538395467525617
GOTERM_CC_DIRECT	GO:0008305~integrin complex	12	0.2684563758389262	0.019010313883697928	ITGB1, ITGA4, ITGB5, ITGB4, ITGA2, ITGB3, ITGA2B, ITGAX, ITGAV, ITGA5, ITGB6, ITGA9	4279	28	20666	2.0698427536473805	0.9999999999781817	0.3039273932156206	0.2929964627324943
GOTERM_CC_DIRECT	GO:0031527~filopodium membrane	9	0.20134228187919465	0.019878447480086252	VASP, GAP43, MYO10, TTYH1, ITGB3, PALM, ITGAV, DMD, ANTXR1	4279	18	20666	2.414816545921944	0.9999999999929686	0.3138831398398805	0.30259414497464626
GOTERM_CC_DIRECT	GO:0031090~organelle membrane	16	0.3579418344519016	0.021940263996400124	GRIA1, GRIA2, SLC66A1, ATP1A2, ATP1A1, ATP1B1, GRIN1, MAP1LC3A, GRIN3A, GPRIN1, ATP6V1B2, GRIA3, TRABD2B, WLS, ATP6V1B1, GRIA4	4279	43	20666	1.7970727783605167	0.9999999999995243	0.3422146055048263	0.329906652531236
GOTERM_CC_DIRECT	GO:0072562~blood microparticle	47	1.051454138702461	0.022759248952089237	LGALS3BP, ITIH2, C1R, ACSM1, ITGA2B, AFM, F13A1, SLC4A1, AFP, C4B_2, ITIH1, CLU, ACTG1, OAZ3, JCHAIN, C4B, VTN, SDCBP, C9, IGLC2, APOE, GC, APOL1, CLIC1, EIF2A, FGB, KDM4D, HSPA1L, AHSG, HBG1, KRT1, FGG, APOA2, FN1, APOA1, APOA4, HBA2, HSPA2, TMPRSS13, ZNF559-ZNF177, PSMC5, IGHD, SERPING1, ANGPTL4, HRG, PFN1, HSPA1B	4279	168	20666	1.3511473530753737	0.999999999999837	0.3435792709668527	0.3312222369836821
GOTERM_CC_DIRECT	GO:0005614~interstitial matrix	7	0.15659955257270694	0.02283364975151093	VIT, ECM2, EGFLAM, ADAMTSL4, ABI3BP, VWA1, KAZALD1	4279	12	20666	2.817285970242269	0.9999999999998522	0.3435792709668527	0.3312222369836821
GOTERM_CC_DIRECT	GO:0033270~paranode region of axon	7	0.15659955257270694	0.02283364975151093	CLDN5, SPTBN4, MAG, GJC2, SCN2A, SIRT2, ERMN	4279	12	20666	2.817285970242269	0.9999999999998522	0.3435792709668527	0.3312222369836821
GOTERM_CC_DIRECT	GO:0005834~heterotrimeric G-protein complex	14	0.3131991051454139	0.023786700768216304	GNAI3, GNG11, GNG13, GNGT1, GNA14, GNA15, GNG2, GNG5, GNAT3, GNG7, GNB2, GNB1, GNB3, GNG8	4279	36	20666	1.878190646828179	0.9999999999999576	0.34969184232814543	0.33711496605989316
GOTERM_CC_DIRECT	GO:0030016~myofibril	14	0.3131991051454139	0.023786700768216304	TMOD1, KCNJ8, ARHGEF25, MYH15, LMOD1, LMOD3, ACTG1, MYL12B, MYH1, MYH2, CALD1, MYL1, MYL2, MYH7	4279	36	20666	1.878190646828179	0.9999999999999576	0.34969184232814543	0.33711496605989316
GOTERM_CC_DIRECT	GO:0000793~condensed chromosome	12	0.2684563758389262	0.02503047445660249	INSL6, FANCD2, CDK2, HMGB2, AKAP8, NCAPG, LIG4, NCAPD2, PAM, AURKC, SMC2, RAB33B	4279	29	20666	1.9984688655905747	0.9999999999999917	0.3637951912499384	0.35071107960216896
GOTERM_CC_DIRECT	GO:1902711~GABA-A receptor complex	9	0.20134228187919465	0.028232304581550224	GABRB3, GABRA2, GABRB2, GABRA1, GABRB1, GABRA6, GABRA5, GABRA3, GABRG2	4279	19	20666	2.2877209382418418	0.9999999999999999	0.4057204220202555	0.39112844437136435
GOTERM_CC_DIRECT	GO:1903561~extracellular vesicle	44	0.9843400447427294	0.02964792831070128	MIR30A, MIR17, MIR34A, IFT172, MIR26B, CLTC, ATP1A2, ATP1A1, MIR30C1, FBLN2, SDCBP, PCMT1, MIR494, HAS2, CTSF, APOE, MIR191, MIR92B, EDIL3, MIR30E, MIR30D, GRIA4, FGB, SLC12A2, ARRDC4, MIR193A, MIR99A, APOA1, MIR22, APOA4, SLC39A12, MIR29A, TUBB4B, ATP1B1, MIRLET7B, MIR24-1, MIR222, MIR221, MIR100, MIR125B1, COL6A2, GNB1, OGN, MIR185	4279	158	20666	1.344961114184374	1	0.4213300034376326	0.4061766178566075
GOTERM_CC_DIRECT	GO:0031982~vesicle	46	1.029082774049217	0.03126368921926363	SNAP25, CD81, KCNC2, MTTP, SLC1A2, COMT, PRKCZ, CST5, TUBA1C, CST2, CST1, DPP7, BGLAP, LAMP3, STX5, CD59, EPS8L3, KCNN4, PROM1, CLIC1, TSPAN1, APPL2, CAMP, SLC34A2, RAB4A, PRRT2, CAV3, HSPA1L, RIPK2, STX8, SLC6A14, RAB39B, MYO5A, MYO19, BMP5, F7, DNAJC6, GNB2, ARHGEF2, LGR6, TKT, GPRC5C, HSPA1B, SLC26A6, VAMP2, PICALM	4279	167	20666	1.3303180971546043	1	0.4394094341916284	0.42360581106980283
GOTERM_CC_DIRECT	GO:0035098~ESC/E(Z) complex	8	0.1789709172259508	0.031746276734927775	SUZ12, DNMT3L, AEBP2, RBBP4, RBBP7, EPOP, EZH1, PHF19	4279	16	20666	2.4148165459219446	1	0.441342260260572	0.42546912189310815
GOTERM_CC_DIRECT	GO:1902495~transmembrane transporter complex	13	0.29082774049217003	0.0349830338046926	GABRB3, GABRA2, GABRB2, GABRA1, GABRB1, GABRA6, GABRA5, GABRA3, CHRNA9, HTR3A, GABRG2, GLRA1, CHRNA10	4279	34	20666	1.8466244174697222	1	0.4777232734839604	0.4605416702155771
GOTERM_CC_DIRECT	GO:0016281~eukaryotic translation initiation factor 4F complex	7	0.15659955257270694	0.03511023276582664	EIF4A2, EIF4A1, OTUD6B, EIF4H, EIF4E2, EIF4G3, EIF4G1	4279	13	20666	2.600571664839017	1	0.4777232734839604	0.4605416702155771
GOTERM_CC_DIRECT	GO:0044853~plasma membrane raft	14	0.3131991051454139	0.03708451905689285	CR1, CAV2, TEX101, LRP4, TREM2, TNFRSF10A, MS4A4A, ADD2, CD8A, ORAI1, MAL, HAS2, PRKACA, PRKACB	4279	38	20666	1.7793385075214327	1	0.48241565559456806	0.4650652879969526
GOTERM_CC_DIRECT	GO:0005789~endoplasmic reticulum membrane	270	6.0402684563758395	0.03735601087576928	SLC35B4, CYP4Z1, GJA1, EVA1A, CREB3L3, CREB3L1, CREB3L2, BCAP29, LRAT, PTGDS, SEC62, WLS, MFSD2A, WDR83OS, NUP210, KCNK16, TAAR1, GET1-SH3BGR, IFI27, CYP2U1, SOAT2, KDELR2, PLPP3, ATF6, LMAN2L, TMEM63C, MGST3, B3GLCT, MGST2, UBE2J2, HACD2, HACD4, UBE2J1, TRPM1, GJC1, CYB5R2, SEC14L3, SCFD1, NEU4, CYP4X1, TESPA1, FLRT2, RDH12, FLRT3, RDH11, AGMO, FLRT1, HMGCLL1, HMOX2, SEC31B, XBP1, SLC10A7, DMPK,…	4279	1181	20666	1.1041498177797207	1	0.48241565559456806	0.4650652879969526
GOTERM_CC_DIRECT	GO:0043203~axon hillock	5	0.11185682326621924	0.03749543401756741	SPTBN4, TPX2, MAP2, SERPINF1, PRKCZ	4279	7	20666	3.4497379227456344	1	0.48241565559456806	0.4650652879969526
GOTERM_CC_DIRECT	GO:0030056~hemidesmosome	5	0.11185682326621924	0.03749543401756741	COL17A1, ITGB4, LAMA3, EPPK1, PLEC	4279	7	20666	3.4497379227456344	1	0.48241565559456806	0.4650652879969526
GOTERM_CC_DIRECT	GO:0098688~parallel fiber to Purkinje cell synapse	11	0.24608501118568235	0.037724276010628555	CALB2, UNC13C, P2RX6, PPP3R1, P2RX4, PLCB4, KCNJ9, STXBP1, SLC16A7, PPFIA4, GRIA3	4279	27	20666	1.9676282966771397	1	0.48241565559456806	0.4650652879969526
GOTERM_CC_DIRECT	GO:0005794~Golgi apparatus	253	5.659955257270694	0.03801067153613262	SLC35B4, LST1, STMN2, HS6ST3, GJA1, NDST4, RESP18, ARFIP2, CCN2, PTGDS, WLS, CALN1, GBP5, GABARAPL1, ST6GAL2, DAPK2, CSNK1D, ANK3, ESCO2, MARF1, KIF20A, PRKD1, PLPP3, ATF6, GGNBP1, TMEM87A, MACF1, LMAN2L, SLC35D2, MTTP, PKHD1, SI, MYO6, APOE, CD14, B4GALNT3, ST3GAL1, TRPM4, RAB11FIP5, LYN, SLC10A7, SLC35E1, LRBA, RAB39B, RAB27A, ABCA7, CCDC88B, BST2, CEP85, ITM2A, ATR, ITM2C, GASK1B, TENM1, SPAG1…	4279	1103	20666	1.107794353795561	1	0.48241565559456806	0.4650652879969526
GOTERM_CC_DIRECT	GO:0033268~node of Ranvier	9	0.20134228187919465	0.03872378533456835	SPTBN4, NFASC, KCNQ2, KCNQ3, SPOCK1, ANK3, SCN2A, SCN1B, SCN1A	4279	20	20666	2.1733348913297497	1	0.48241565559456806	0.4650652879969526
GOTERM_CC_DIRECT	GO:0032587~ruffle membrane	30	0.6711409395973155	0.0388275289083485	ITGB1, MACF1, ITGB3, PTPRJ, PAK1, AKT2, PSD3, MYO6, RPS3, ITGAV, SH3BGRL3, EPS8L3, KCNN4, APPL2, CLASP2, PACSIN1, TPM3, TESC, ABCA7, ARHGAP45, MTSS2, DIAPH1, FERMT1, FAP, DLC1, SPATA13, ARHGEF2, ITGA5, TLN1, RIGI	4279	102	20666	1.4204803211305557	1	0.48241565559456806	0.4650652879969526
GOTERM_CC_DIRECT	GO:0098794~postsynapse	55	1.2304250559284116	0.038866604398133435	SNAP25, DOCK4, FMR1, EIF4A3, CELF4, ELAVL4, AP2A1, CBLB, HTR4, MECP2, FRRS1L, CDH1, RNF19A, PALM, CAPN2, PRKACA, HTR3A, SHROOM4, GABRG2, NPAS4, SLTM, TFR2, ELMO1, DGKI, PFN2, NECAB2, C1QA, GRIA2, CHRNA4, STXBP1, BEGAIN, NCKIPSD, CHRND, GRK3, PPP3R1, FXR2, CASKIN1, SRGAP3, S1PR2, WASF1, HCRT, VASP, GABRA2, PRNP, GABRA1, GABRA6, GABRA5, LIMK1, GABRA3, SLC4A10, P2RX6, P2RX4, RPS6KB1, GHRL, EIF4G1	4279	208	20666	1.2770664425548746	1	0.48241565559456806	0.4650652879969526
GOTERM_CC_DIRECT	GO:0005654~nucleoplasm	870	19.463087248322147	0.03924283903794754	ATF1, ATF2, POP7, SLC4A1AP, LIPA, TMEM92, ALKBH2, PSMD6, TBK1, LSM11, PSMD4, AKT2, PSMD2, ZC3H12A, AKT3, PSMD1, PRKACA, PRKACB, WDHD1, PRKAB2, DAXX, CXADR, ZNF281, DNTTIP2, LDOC1, EID3, DDX39A, DDX39B, PADI3, ATF5, ATF6, ATF3, SF1, CRABP2, SHMT1, GATA5, GATA4, NCAPH, OAZ3, GRPEL1, RNF216, MYO6, CFAP68, C19ORF33, ZBTB7B, PPARGC1A, NGFR, ZNF34, MAGOHB, NR0B2, FLI1, MLLT11, H1-5, FAM111A, TDP1, CYB5…	4279	4000	20666	1.0504451974760456	1	0.48241565559456806	0.4650652879969526
GOTERM_CC_DIRECT	GO:0043204~perikaryon	44	0.9843400447427294	0.03960409995107869	PCSK2, UCN, CPNE5, KCNC2, FMR1, HPCA, KCNA2, SLC1A1, ELAVL4, DDN, GRIP1, GLRA1, TRPM2, GJC2, CNR2, BGLAP, NPPA, NDN, CHRNA10, SCN1B, KCNH1, NGFR, EPHA4, OPN4, SLC12A5, RBFOX3, SLC4A10, RTN4RL2, SEPTIN4, SIRT2, ASS1, MYO1D, SLC5A7, OLFM1, GAP43, EFNA2, TH, RTN4RL1, CRH, NSMF, SERPINI1, ASTN2, KCNK1, CDK5R1	4279	161	20666	1.319899726963547	1	0.48241565559456806	0.4650652879969526
GOTERM_CC_DIRECT	GO:0000502~proteasome complex	19	0.42505592841163314	0.04193607189210695	PSMD10, RAD23A, PSMB10, PSMB9, PSMA5, PSMD6, PSMC5, PSMB5, PSMC3, PSMD4, PSMA1, PSMB2, PSMC4, PSMB3, PSMC1, PSMD2, PSMC2, PSMB1, PSMD1	4279	58	20666	1.582121185259205	1	0.5058634348997718	0.4876697538947761
GOTERM_CC_DIRECT	GO:0005796~Golgi lumen	31	0.6935123042505592	0.04291326538421365	ERO1A, NCAN, DEFB1, VTN, MUC2, BGLAP, GPC1, GPC3, GPC2, MUC13, GPC5, WNT1, WNT5B, F10, LUM, WNT7B, MUC19, OMD, RHBDF2, BGN, DEFA3, MUC3A, SOD3, HS3ST1, RAB33B, BCAN, F7, OGN, CSPG4, ZG16, MUC20	4279	107	20666	1.3992394938986967	1	0.5058634348997718	0.4876697538947761
GOTERM_CC_DIRECT	GO:0030659~cytoplasmic vesicle membrane	36	0.8053691275167786	0.043240642053622325	GABRB3, TRARG1, GABRB2, SH3KBP1, DYSF, AQP7, HTT, SNX33, TRPM2, BAIAP2L2, CAMKV, FLRT1, TMED2, LRIG3, GBP2, AP1M1, WLS, PACSIN1, SLC12A2, GABRA2, GBP5, GABRA1, GABARAPL1, RAB4A, GBP7, ABCA3, DENND4C, RAB39B, SLC30A1, GABRG2, DISP3, GPRC5B, KCNQ1, ULK2, GPRC5C, SLC26A6	4279	128	20666	1.3583343070810936	1	0.5058634348997718	0.4876697538947761
GOTERM_CC_DIRECT	GO:0042995~cell projection	57	1.2751677852348993	0.04324136130763241	FMR1, GRIK4, AQP4, CX3CL1, RIMS2, RIMS1, GJA5, NPPA, RAC2, FFAR2, THSD7A, CFAP43, TNS3, CAMP, TESC, SLC6A11, KCTD8, ANO1, MYO3B, RTN4RL1, PITPNM3, MYO3A, RHOU, KCTD12, ANKK1, CLEC4E, ARHGEF5, CNTNAP4, SPTBN4, GRB7, MACF1, ATP1A4, ATP1A2, ATP1A1, DDN, SPTA1, TRPM2, ANKMY2, GRK3, EGFLAM, SPP1, NDN, DMD, SPTBN1, PACSIN1, SLC12A2, VASP, AFAP1L1, WHRN, GAD2, SYNJ2, CIMIP2B, MCOLN1, ARHGAP24, HNRNPK, N…	4279	218	20666	1.2627939735555123	1	0.5058634348997718	0.4876697538947761
GOTERM_CC_DIRECT	GO:0060076~excitatory synapse	13	0.29082774049217003	0.04350662849020712	GRIA1, GRIA2, NLGN2, SYT1, AKAP5, GRIN1, SRPX2, DLG4, GPRIN1, LRRTM1, BSN, FGFR2, SHANK1	4279	35	20666	1.7938637198277303	1	0.5058634348997718	0.4876697538947761
GOTERM_CC_DIRECT	GO:0030673~axolemma	8	0.1789709172259508	0.04455904343296954	MYO1D, ROBO2, GABBR1, KCNC1, KCNC2, SLC1A2, ANK1, SPTBN1	4279	17	20666	2.272768513808889	1	0.5134325815384508	0.49496667164731034
GOTERM_CC_DIRECT	GO:0034774~secretory granule lumen	33	0.738255033557047	0.04610387642421949	ARHGAP9, CSTB, DDX3X, GRP, PSMD6, ACTR1B, PRDX4, PSMD2, PSMB1, COTL1, CTSH, OSTF1, ATG7, S100A11, XRCC6, AHSG, XRCC5, AGL, APOA1, EEF2, NFKB1, GIP, ARHGAP45, POMC, PSMA5, PFKL, PSMC3, PSMC2, S100P, GHRL, SERPINI1, S100A9, S100A8	4279	116	20666	1.3739473450935202	1	0.5206734132188592	0.501947082485421
GOTERM_CC_DIRECT	GO:0001725~stress fiber	26	0.5816554809843401	0.046524152637985094	TLNRD1, SPEF1, FBLIM1, DCTN4, PXN, LDB3, PRKCZ, SEPTIN11, MYL12B, AMOT, CNN2, ABLIM3, CALD1, BAG3, XIRP2, MYH14, AFAP1L1, TPM3, AFAP1, SEPTIN9, SHROOM4, TRIP6, MYH9, TEK, FERMT2, MYH7	4279	87	20666	1.4433386251487486	1	0.5206734132188592	0.501947082485421
GOTERM_CC_DIRECT	GO:0005856~cytoskeleton	136	3.042505592841163	0.04660660616268358	CLXN, FHOD3, FRMPD3, FRMPD4, CLU, ACTG1, DPYSL2, ZC3H12A, ARHGDIB, KIF21B, TNS1, TMOD1, MYLIP, TPM3, FNBP1, KRT1, VASH2, ANK2, KRT77, ANK3, MYO7A, ANK1, TUBA4A, ERMN, PIAS1, FRMD5, MYL2, KIF20A, PFN1, TLN1, S100A9, PFN3, S100A8, KANK4, PFN2, PSMD10, MACF1, TBCEL, EPB42, CCDC146, PXN, GABARAP, KRT33B, CNN2, SDCBP, CALD1, EPB41L1, INPP5D, NPHP4, CEP76, MAP2K6, VASP, JUP, DMPK, SYNJ2, ARHGAP24, KY, …	4279	572	20666	1.1483043714873582	1	0.5206734132188592	0.501947082485421
GOTERM_CC_DIRECT	GO:0000118~histone deacetylase complex	15	0.33557046979865773	0.04681582683359563	HDAC4, HDAC5, HDAC3, HDAC1, HDAC8, TRERF1, HDAC9, TAF6L, NCOR1, RBBP4, MECOM, TBL1XR1, RBBP7, MTA2, ZNF541	4279	43	20666	1.6847557297129845	1	0.5206734132188592	0.501947082485421
GOTERM_CC_DIRECT	GO:0032281~AMPA glutamate receptor complex	11	0.24608501118568235	0.048120921637202385	GRIA1, GRIA2, CACNG8, DLG4, GRID1, CACNG2, SHISA9, GRIA3, CACNG5, SHISA6, GRIA4	4279	28	20666	1.8973558575100988	1	0.5260398185810414	0.507120481868979
GOTERM_CC_DIRECT	GO:0070382~exocytic vesicle	11	0.24608501118568235	0.048120921637202385	SYT5, SYT4, SYT3, SYT2, SYT1, SYT10, RAB27A, SYT15, SYTL3, SYT6, SYTL2	4279	28	20666	1.8973558575100988	1	0.5260398185810414	0.507120481868979
GOTERM_CC_DIRECT	GO:0032433~filopodium tip	9	0.20134228187919465	0.051526301656899885	MYO3B, ABI2, MYO10, TTYH1, FMR1, OSBPL3, MYO3A, MYO5A, AP2A1	4279	21	20666	2.0698427536473805	1	0.5584927103319912	0.5384061859572674
GOTERM_CC_DIRECT	GO:0043679~axon terminus	20	0.44742729306487694	0.056668894291710306	UCN, EPHA4, CHRM1, PRRT2, KCNC1, KCNC2, GAD1, ITGA2, TPBG, FMR1, SLC1A1, KCNA2, SLC4A10, KCNA6, ELK1, CRHR2, FLRT3, PNOC, PACSIN1, HCN1	4279	64	20666	1.509260341201215	1	0.6022700797194053	0.5806090760703883
GOTERM_CC_DIRECT	GO:0030864~cortical actin cytoskeleton	20	0.44742729306487694	0.056668894291710306	SPTBN4, MACF1, PLEKHH2, PJVK, MYRIP, PPP1R9A, SHROOM4, MTSS2, SPTA1, CLDN5, LASP1, MOBP, CDH1, DLC1, COTL1, CAPN2, DMD, RAPGEF3, SPTBN1, LLGL2	4279	64	20666	1.509260341201215	1	0.6022700797194053	0.5806090760703883
GOTERM_CC_DIRECT	GO:0045111~intermediate filament cytoskeleton	17	0.3803131991051454	0.05703558216893182	PSMD10, SYCE1L, PADI6, KRT8, DDX60, SMARCA2, HOXA13, PJA2, CLK3, ING4, NEFM, PKN2, EPPK1, VIM, S100A8, MDN1, PLEC	4279	52	20666	1.5789185107951176	1	0.6022700797194053	0.5806090760703883
GOTERM_CC_DIRECT	GO:0019774~proteasome core complex, beta-subunit complex	6	0.1342281879194631	0.057448748808262264	PSMB5, PSMB2, PSMB3, PSMB1, PSMB10, PSMB9	4279	11	20666	2.634345322823939	1	0.6022700797194053	0.5806090760703883
GOTERM_CC_DIRECT	GO:0016581~NuRD complex	8	0.1789709172259508	0.06026487722152678	RBBP4, HDAC1, MBD2, DPEP2, CHD5, CHD4, RBBP7, MTA2	4279	18	20666	2.146503596375062	1	0.6266567314335996	0.6041186472694513
GOTERM_CC_DIRECT	GO:0120025~plasma membrane bounded cell projection	5	0.11185682326621924	0.06289953230890172	RAB43, MYO15B, DMD, MYO7A, IQGAP2	4279	8	20666	3.01852068240243	1	0.638772241328519	0.6157984156044284
GOTERM_CC_DIRECT	GO:0170014~ankyrin-1 complex	5	0.11185682326621924	0.06289953230890172	EPB42, GYPB, SLC4A1, ANK1, AQP1	4279	8	20666	3.01852068240243	1	0.638772241328519	0.6157984156044284
GOTERM_CC_DIRECT	GO:0070083~clathrin-sculpted monoamine transport vesicle membrane	4	0.0894854586129754	0.06341970867906085	SYT1, SLC18A1, SLC18A2, VAMP2	4279	5	20666	3.863706473475111	1	0.638772241328519	0.6157984156044284
GOTERM_CC_DIRECT	GO:0070821~tertiary granule membrane	22	0.4921700223713647	0.06342773623825013	SNAP25, ATP8B4, CHRNB4, FCER1G, CLEC12A, FRMPD3, CD300A, NBEAL2, MCEMP1, KCNAB2, ATP11A, SERPINB6, TRPM2, CEACAM1, PTPRB, NRAS, CLEC4D, CLEC5A, ITGAX, CD59, LAMTOR2, ATP6V0C	4279	73	20666	1.4555058632954185	1	0.638772241328519	0.6157984156044284
GOTERM_CC_DIRECT	GO:0005930~axoneme	35	0.7829977628635347	0.0657533959821327	ODAD2, SPEF1, IFT172, SSNA1, CCDC146, DNAH6, DNAH9, GLI1, GABARAP, CFAP251, GNAT3, CFAP68, CFAP43, IFT57, PRKACA, ATG7, CFAP45, DNAH12, CFAP52, RSPH4A, DNAH11, DNAH17, SPAG6, CFAP91, DNAH14, SEPTIN9, LCA5L, RPGRIP1, DNAAF19, CFAP221, TTLL3, NME8, CCDC63, TTLL8, CCDC40	4279	128	20666	1.3206027985510636	1	0.6519784145212658	0.628529620879375
GOTERM_CC_DIRECT	GO:0000794~condensed nuclear chromosome	14	0.3131991051454139	0.06575857347399788	IHO1, SUV39H1, NCAPG, P3H4, SMC1A, ADD3, NCAPH, SMC2, TTN, RAB33B, DNMT3L, RAD21, DMC1, NCAPD2	4279	41	20666	1.649143006971084	1	0.6519784145212658	0.628529620879375
GOTERM_CC_DIRECT	GO:0005942~phosphatidylinositol 3-kinase complex	9	0.20134228187919465	0.06675816444273669	SOCS2, SOCS1, CISH, PIK3CA, PIK3CD, PIK3C2G, PIK3R1, SOCS7, PIK3R5	4279	22	20666	1.9757589921179541	1	0.6567976332481557	0.6331755135222641
GOTERM_CC_DIRECT	GO:0005859~muscle myosin complex	7	0.15659955257270694	0.07045525852571002	MYH1, MYL5, MYH2, MYL1, MYL3, MYH11, MYH7	4279	15	20666	2.253828776193815	1	0.6878799668273521	0.6631399523832096
GOTERM_CC_DIRECT	GO:0035579~specific granule membrane	26	0.5816554809843401	0.07434783237110353	SNAP25, MS4A3, CLEC12A, HVCN1, MOSPD2, PTPRJ, SLC2A5, AGPAT2, TRPM2, ORMDL3, CLEC5A, CD59, ITGAV, HMOX2, AP1M1, ATP8B4, CHRNB4, DGAT1, MCEMP1, KCNAB2, ATP11A, BST1, PTPRB, CEACAM1, CLEC4D, LAMTOR2	4279	91	20666	1.379895169098254	1	0.718547710528157	0.6927047123387158
GOTERM_CC_DIRECT	GO:0031965~nuclear membrane	65	1.45413870246085	0.07471997302599287	MRPS14, ITGB4, MPL, ADRA1B, SYNE3, LMNB2, AQP1, INSL6, CDH5, XPO1, SCRN1, SPIN1, PRKG2, NPIPA1, RRP12, TRIM27, PTGDS, SLC16A3, CLIC1, DUSP2, NUP210, BROX, AEN, SLC30A1, DNAJB14, TEX2, TUG1, RNF123, DISP3, NOS1AP, NSMF, NUP98, PLCB1, DTL, NUP58, EPHA3, PAFAH1B1, ZBTB1, AKAP6, RNF6, NOC4L, SDCBP, BCL2L10, EBP, PAK1, NLRP6, LMNA, MYO6, PAK5, RAP1GAP2, BRAP, PRNP, GCH1, DMPK, TMEM176B, OSBPL3, INTS2,…	4279	261	20666	1.2027821876239568	1	0.718547710528157	0.6927047123387158
GOTERM_CC_DIRECT	GO:0071944~cell periphery	19	0.42505592841163314	0.07540394059510624	SLC12A2, TRAP1, SLC24A3, SLC12A5, PANK1, FBLIM1, SLC1A1, AXIN1, PILRB, INHBB, CLU, MUC3A, SMPD2, FERMT1, SNORC, TUBB3, MUC13, EPPK1, ARHGEF5	4279	62	20666	1.4800488507263532	1	0.7197137315010514	0.6938287966698955
GOTERM_CC_DIRECT	GO:0030175~filopodium	24	0.5369127516778524	0.07776863976935314	ITGB1, VASP, SNAP25, EPHA4, CXADR, MYO10, SPEF1, IQGAP2, PPP1R9A, SCIMP, DEF6, ERMN, FGD4, ABI2, TUBB3, MYO6, PALM, MYO3A, SPATA13, NOS1AP, IGF2BP1, DMD, LY6G6D, RAPGEF3	4279	83	20666	1.3965204120994377	1	0.7367858538148346	0.7102869098934252
GOTERM_CC_DIRECT	GO:0005890~sodium:potassium-exchanging ATPase complex	6	0.1342281879194631	0.08217381956112171	ATP4B, FXYD2, ATP1A4, ATP1A2, ATP1A1, ATP1B1	4279	12	20666	2.414816545921944	1	0.7727964354314314	0.7450023494034049
GOTERM_CC_DIRECT	GO:0005891~voltage-gated calcium channel complex	10	0.22371364653243847	0.08798812447189996	CACNA1I, CACNB3, CACNG8, PDE4D, CACHD1, STAC3, CACNA2D4, CACNG2, CACNA1E, CACNA1G	4279	27	20666	1.7887529969792177	1	0.8214365780989785	0.7918931202470997
GOTERM_CC_DIRECT	GO:0048786~presynaptic active zone	15	0.33557046979865773	0.09074323912638006	UNC13C, UNC13A, NUFIP1, SYT1, TRAPPC4, GAD1, RIMS2, EHD1, RIMS1, PPFIBP1, EGFLAM, SV2A, BSN, PPFIA4, SHANK2	4279	47	20666	1.5413722633544327	1	0.8386703455238544	0.8085070649186181
GOTERM_CC_DIRECT	GO:0030666~endocytic vesicle membrane	22	0.4921700223713647	0.09114556530712725	LYN, GRIA1, COLEC12, MSR1, GRIA2, SCARB1, CD163, WNT5B, WNT7B, CAMK2A, STAB2, AP2A1, CACNG8, DLG4, PICK1, CACNG2, WNT1, GRIA3, HLA-DQB2, WLS, GRIA4, HLA-DQB1	4279	76	20666	1.3980516844811255	1	0.8386703455238544	0.8085070649186181
GOTERM_CC_DIRECT	GO:0000796~condensin complex	5	0.11185682326621924	0.09513659273292989	NCAPG, NCAPD2, NCAPH, SMC2, RAB33B	4279	9	20666	2.683129495468827	1	0.8691407293244096	0.8378815631407325
