# Supplementary material for: Chaihushugan powder regulates the gut microbiota to alleviate mitochondrial oxidative stress in the gastric tissues of rats with functional dyspepsia
Source: Front Immunol. 2025 Feb 18;16:1549554. doi: 10.3389/fimmu.2025.1549554 (PMC11876139; doi:10.3389/fimmu.2025.1549554)
Supplement: Supplementary file 8 [file Table5.xlsx]

## Sheet: Sheet1
Category	Term	Count	%	PValue	Genes	List Total	Pop Hits	Pop Total	Fold Enrichment	Bonferroni	Benjamini	FDR
GOTERM_BP_DIRECT	GO:0007165~signal transduction	368	8.232662192393736	5.798492492252568E-10	CNTFR, IL1RN, HHIP, CBLB, ARR3, RAPGEFL1, GPR173, GJA1, LGALS1, DPYSL5, AKT2, DPYSL2, AKT3, NAMPT, TNFSF10, SOX8, CCN2, PRKACA, PRKACB, UTS2R, PRKAB2, KCNK10, FNBP1, TPTEP2-CSNK1E, PSG1, PSG3, ANK2, CSNK1D, ANK3, CSNK1E, ANK1, FNDC5, INPP4B, PSG8, BCAM, ULK2, PRKD1, PLPP3, ATF6, GRB7, BEX2, PDE1C, CRABP2, EPAS1, SH2D2A, WNK4, AKAP17A, PIK3R1, IQGAP2, PRKCZ, ABR, INPP5D, TP53BP2, NXNL1, RALGDS, PA…	4054	1326	19416	1.3291693361341348	4.609211303296945E-6	4.609221682091566E-6	4.5912463553655835E-6
GOTERM_BP_DIRECT	GO:0007268~chemical synaptic transmission	89	1.9910514541387025	1.2934304896174096E-9	GABRB3, GABRB2, SNAP25, GABRB1, CHRM1, CHRM4, CHRM5, GRIK4, GRIK1, DOC2B, SLC6A1, HTR4, GPR176, GRM6, MPZ, DLGAP1, BSN, SLC12A7, SLC18A2, UNC13C, CHRNB4, UNC13A, NPY5R, KCND3, HTR3A, CORT, CACNB3, GPRIN1, KCNQ2, KCNQ3, CRH, AMPH, PAFAH1B1, GRIA1, GRIA2, NLGN2, CNP, CHRNA4, SLC1A1, CHRNA9, SLC1A2, SLC1A3, LPAR3, AKAP5, CACNA1E, GABARAP, LRP6, CACNA1G, GJC1, SDCBP, CHRND, HRH1, SV2C, SV2B, HRH3, SV…	4054	231	19416	1.845245036167582	1.0281425988911685E-5	5.140739480984394E-6	5.120691308395325E-6
GOTERM_BP_DIRECT	GO:0030182~neuron differentiation	69	1.5436241610738255	9.646761287149854E-9	WNT2B, LDB1, PCSK9, OTP, SOX21, SOX3, PPP1CC, SHH, SOX1, FGF8, HERC2, AIFM1, SOX15, BAHCC1, CDON, EMX1, TRPC5, WNT5B, DNMT3A, WNT9B, EN1, SOX12, WNT9A, RUNX3, RUNX2, SLTM, DOK5, SNPH, DDIT4, LMX1B, NAPA, HDAC5, RTN3, BRSK2, HOXD1, HDAC1, WNT8B, HDAC9, FUT9, S1PR1, GPC2, SRY, WNT1, FZD1, WNT10B, FZD2, FZD7, WNT7B, IRX4, NAP1L2, CFLAR, VAX1, POU4F2, MIB1, THAP11, PTPRD, LHX3, LHX2, ID2, ID4, ID3, L…	4054	170	19416	1.9439101540961723	7.667916577658307E-5	2.5560701823851394E-5	2.5461018623884182E-5
GOTERM_BP_DIRECT	GO:0045944~positive regulation of transcription by RNA polymerase II	340	7.606263982102908	2.0530643617953782E-8	ATF1, ATF2, EIF4A1, SCX, CCNC, IKZF3, SOX21, ELK1, IKZF4, SPIB, RPS6KA4, SOX3, IL4I1, SPIC, SOX1, RPS6KA5, TBK1, CREB3L3, SOX17, SOX15, ZMIZ2, CREB3L1, DPF1, CREB3L2, ZC3H12A, NAMPT, MYB, HOXA2, TNFSF11, SOX8, HOXA4, CDON, MED1, NKX2-6, SOX12, BHLHA15, EBF4, SOX10, ISL1, RUNX2, OVOL2, JMJD6, HOXB9, SFRP2, RFX6, TFR2, RFX4, HOXB4, PRKD1, ATF5, HOXB7, ATF6, ATF3, HOXB5, PRKDC, EPAS1, ARX, GATA5, GA…	4054	1246	19416	1.3068835567352777	1.631847718035484E-4	4.079952152977865E-5	4.064040904173951E-5
GOTERM_BP_DIRECT	GO:0007155~cell adhesion	164	3.6689038031319914	2.2167419283055854E-7	COL16A1, ITGA2B, CDH3, HMCN2, TNR, NRCAM, SVEP1, CCN2, SCN1B, CDON, EPHA4, ENTPD1, CD300A, OMD, RPSA, ATP1B1, NPNT, CLDN6, CLEC4A, BCAN, CLDN5, MAG, CLDN4, BCAM, CLDN9, NINJ2, COL4A3, CLDN7, NINJ1, PKP1, DSC2, FREM2, EPHA3, FREM3, NTM, PXN, DPT, PCDH12, LY9, PCDH18, PCDH17, EFNB2, VTN, FLRT1, ABL2, SLAMF1, CDSN, JUP, LRRN2, AMBN, MCAM, PCDH20, SIGLEC10, FN1, PARVA, PARVB, GP5, PTPRD, ATP4B, PCDHG…	4054	543	19416	1.4465053272533506	0.0017605367874929945	3.52417631762022E-4	3.5104325176647246E-4
GOTERM_BP_DIRECT	GO:0071805~potassium ion transmembrane transport	57	1.2751677852348993	3.284589065523808E-7	KCNG1, KCNG2, SNAP25, KCNG3, KCNC1, KCNK9, KCNC2, PKD2L1, AQP1, SLC12A7, KCNH1, CCDC51, KCNH3, KCND1, KCNH5, KCNH6, KCNK10, EDN3, KCND3, KCNK16, KCNAB2, KCNK18, KCNAB3, SLC9A3, SLC9A4, KCNQ1, SLC9A9, KCNQ2, KCNQ3, KCNQ4, KCNQ5, SLC24A3, KCNA2, ATP1A4, WNK4, KCNA4, SLC1A3, ATP1A2, KCNA6, KCNMB1, KCNN1, KCNMB4, KCNN4, KCNF1, KCNJ5, LRRC26, KCNJ8, KCNIP2, KCNJ16, MCOLN1, ATP4B, ATP4A, KCNS2, KCNK1, …	4054	142	19416	1.9224830978967045	0.002607514788818155	4.3515330803081247E-4	4.3345627034695856E-4
GOTERM_BP_DIRECT	GO:0060048~cardiac muscle contraction	25	0.5592841163310962	5.27616236358618E-7	RYR2, MYLK2, CXCR4, ATP1A2, TTN, DMD, TNNI3, SCN5A, SCN3B, SCN1B, MAP2K6, MAP2K3, TPM3, TNNC1, ATP1B1, MYL4, PIK3CA, KCNQ1, MYL2, TNNT2, MYL3, CASQ2, TCAP, SCN4B, MYH7	4054	43	19416	2.7845022429756425	0.0041852399391210104	5.991459232592365E-4	5.968093370696482E-4
GOTERM_BP_DIRECT	GO:0098609~cell-cell adhesion	73	1.6331096196868007	8.114016425859134E-7	ROBO2, ITGB1, ITGB5, CLSTN3, ITGB4, ZAN, ITGA2B, LAMC2, CELSR3, CX3CL1, CDH7, CDH5, LGALS2, CDH3, LGALS1, CDH1, ITGAX, NRCAM, ITGAV, ANXA9, ITGB6, CD34, CDON, ITGA4, DCC, ITGA2, TMIGD1, BCAM, IGDCC4, LRRC7, CDH10, CDHR2, COL8A2, DSG1, PKP1, DSG2, ITGA5, PLPP3, TLN1, DSC2, ITGA9, NLGN2, TNXB, TTYH1, FBLIM1, LAMA3, NTN1, LRP6, PRTG, PKHD1, SRPX2, EPCAM, NPHP4, STXBP6, CD58, CTNNA2, S100A11, JAM2, L…	4054	202	19416	1.7308024833070381	0.006429078739418781	8.062289571144283E-4	8.030847757494079E-4
GOTERM_BP_DIRECT	GO:0060078~regulation of postsynaptic membrane potential	22	0.4921700223713647	1.0106937846676432E-6	GRIA1, GABRA2, GABRB2, GRIA2, GABRA1, GABRB1, GABBR1, CHRM1, GABRA6, GRID1, GABRA5, KCNA2, GABRA3, GRIK4, GRIK1, GABRG2, GRIN3B, GRIN3A, KCNK1, GRIA3, GRIA4, HCN1	4054	36	19416	2.926821246505509	0.00800182255726456	8.92667210480344E-4	8.891859318887111E-4
GOTERM_BP_DIRECT	GO:0099505~regulation of presynaptic membrane potential	20	0.44742729306487694	1.1614431871138811E-6	GRIA1, GABRA2, GABRB1, GABBR1, KCNC1, KCNJ8, KCNC2, KCNJ9, GABRA5, KCNA2, GRIK4, KCNA4, HTR3A, GLRA1, SCN10A, GRIN3B, KCNMB4, GRIA3, GRIA4, SCN1A	4054	31	19416	3.0898992631729714	0.009189830266127408	9.23231189436824E-4	9.19630715556771E-4
GOTERM_BP_DIRECT	GO:0007267~cell-cell signaling	80	1.7897091722595078	1.9491586549129957E-6	CXCL9, SH3KBP1, IHH, CGB3, ADRA1B, CXCL13, AREG, CX3CL1, FGF5, GJA1, SHH, ADGRE5, GJA5, GRAP2, NAMPT, TNFSF10, FGFBP3, FADS1, TSHB, INSL4, KLF10, FCRL2, EDN1, EDN3, IL15, IL18, BHLHA15, SSTR3, GREM1, SFRP2, AVP, LTB, S100A9, FJX1, CX3CR1, C1QA, CRB1, ASIP, GATA4, PTHLH, EFNB2, GJC1, GJC2, CCL8, CCL7, GPNMB, NTF3, CCL4, WNT1, TAC1, PCDH1, FZD1, TFAP2C, CCL22, FZD2, PCDH8, TBX5, GDF5, TSHR, EFNA1, …	4054	232	19416	1.651497882040726	0.015374464648762243	0.001408532922536673	0.0014030398390546454
GOTERM_BP_DIRECT	GO:0010628~positive regulation of gene expression	149	3.3333333333333335	3.511998034479624E-6	ATF2, MYLK2, CSF2, CSF1, MIR146A, NRL, SCX, RHOXF2B, PARK7, PRDM1, CLU, ACTG1, FGF5, RIMS1, CDH5, GJA1, TBK1, FGF8, CDH3, SOX17, LAMP3, ZC3H12A, KPNA7, TNFSF11, SOX8, LGALS9, MED1, MAP2K2, OSR1, ANK2, MITF, ANK3, POU3F1, SOX10, POU3F3, RUNX2, OVOL2, EDAR, SFRP4, OLFM1, CLDN5, MAF, PKP1, ADTRP, PRKD1, ATF3, GRIA1, MAZ, ARX, GATA5, IQGAP3, CNN2, GJC2, MUSTN1, MBIP, ZBTB7B, PPARGC1A, FN1, LIF, RAB27…	4054	505	19416	1.413093534316431	0.02753084517715243	0.0023264060313398774	0.002317333369750805
GOTERM_BP_DIRECT	GO:0007411~axon guidance	68	1.5212527964205815	4.446366596097328E-6	ROBO2, NRP2, USP33, PTPRO, PTPRJ, SLC7A11, PTPRF, SHH, RPS6KA5, CHL1, TUBB3, DPYSL5, HMCN2, TNR, NRCAM, EMB, SCN1B, EPHA5, PLEKHG4, EPHA4, EPHA7, SEMA6A, EDN3, DCC, PAX6, GFRA3, MYOT, B3GNT2, ULK2, DSCAML1, EPHA3, MATN2, NOTCH2, SEMA7A, SEMA3D, ARHGEF25, LRTM2, ARX, NTN4, SEMA3G, NEXN, EFNA5, IGSF9, EFNB2, RELN, FLRT2, FLRT3, OTX2, APBB2, VASP, LGI1, NGFR, CNTN5, NTRK3, SIAH1, SEMA4G, VAX1, POU4F…	4054	192	19416	1.696225949679329	0.03472693296334872	0.002718782159413666	0.0027081792852229726
GOTERM_BP_DIRECT	GO:0006814~sodium ion transport	34	0.7606263982102908	5.386861887959503E-6	SLC22A4, SLC22A5, SLC23A1, ATP1A4, SLC5A12, ATP1A2, ATP1A1, SLC38A7, CNGA2, CNGA4, SCN5A, SLC38A3, SCN3B, SLC17A2, SCN1B, ASIC1, SCN1A, NDUFA9, SLC13A1, SLC10A4, SLC12A3, SLC10A6, SLC10A7, SLC10A2, ATP1B1, SLC5A6, SLC5A7, COMMD3-BMI1, FXYD7, SCN4A, FXYD5, SGK1, SCN2A, SCN4B	4054	75	19416	2.1711692155895412	0.041916439088218294	0.0029130964072849783	0.0029017357344172175
GOTERM_BP_DIRECT	GO:0006813~potassium ion transport	38	0.8501118568232663	5.4970997747231955E-6	KCNG1, KCNC1, KCNK9, KCNC2, KCNA2, ATP1A4, KCNA4, ATP1A2, ATP1A1, KCNA6, AQP1, KCNMB1, GJA5, KCNN1, KCNMB4, CNGA2, CNGA4, KCNN4, KCNH1, KCNF1, KCNJ5, KCNH3, KCNH5, KCNJ8, KCNIP2, KCND3, KCNJ16, KCNK16, KCNK18, ATP1B1, KCNAB3, KCNS2, CDK2, KCNQ4, FXYD7, FXYD5, KCNK1, KCNK3	4054	88	19416	2.0681257568282727	0.042755626303367156	0.0029130964072849783	0.0029017357344172175
GOTERM_BP_DIRECT	GO:0008284~positive regulation of cell population proliferation	149	3.3333333333333335	7.1120382142564026E-6	CD86, CNTFR, VIPR1, CSF2, HPSE2, CSF1, IRS1, IL23R, SCX, IRS2, CRKL, FGF5, FGF8, NAMPT, IL6R, PDGFRB, PDGFRA, EPHA4, NKX2-6, MATK, NCCRP1, ISL1, PRLR, POU3F3, CLDN5, SFRP1, SFRP2, CLDN7, KIF20B, ATF3, SHC4, REG3A, MAZ, COX17, NOP2, REG3G, PRKCZ, PLAC8, EFNB2, PKHD1, GHRHR, SDCBP, PRAMEF12, BLOC1S2, PDGFC, WNT1, TRPM4, SLAMF1, LYN, AKIRIN2, XBP1, CAV3, TGFB3, IL31RA, FN1, LIF, IGF2, CDC7, MIR200B,…	4054	511	19416	1.3965014380230873	0.054965451408405364	0.003533349485320259	0.003519569911280137
GOTERM_BP_DIRECT	GO:0009953~dorsal/ventral pattern formation	21	0.4697986577181208	2.536933968519955E-5	ACVRL1, EDN1, HHIP, IFT172, FOXG1, NOG, CHRD, EN1, LRP4, GLI1, HOXA11, OVOL2, SHH, FGF8, LHX2, TLL2, HOXA2, SP8, TLL1, LMX1B, DSCAML1	4054	39	19416	2.578877461955903	0.18263002365475944	0.011862404773979483	0.011816143036906472
GOTERM_BP_DIRECT	GO:0007420~brain development	68	1.5212527964205815	9.608131772304609E-5	ROBO2, SCT, IFT172, SLC23A1, MAST1, AATK, IRS2, SOX21, AFF2, SOX3, SOX1, QARS1, ZIC2, SOX15, SIX3, NRCAM, PHGDH, SOX6, CFAP43, MFSD2A, MED1, EMX1, EPHA7, SPHK1, PAX4, NRG1, PAX6, SOX12, PROX1, SHROOM4, TGFBR2, POU3F4, COL4A1, GPRIN1, DDIT4, DSCAML1, HMX2, NAPA, CX3CR1, RTN3, PRKDC, FOXG1, SLC1A1, AMIGO2, B3GLCT, CXCR4, PCDH18, RELN, ATXN1, RBBP4, BGLAP, NNAT, S1PR1, APOD, RBBP7, SRY, CNTN5, PBX3,…	4054	209	19416	1.5582554178872303	0.5341013174906801	0.04243057747669408	0.042265104096171055
GOTERM_BP_DIRECT	GO:0030198~extracellular matrix organization	57	1.2751677852348993	1.0985690305326438E-4	ERO1A, VIT, ITGB1, COL16A1, OLFML2B, ECM2, HPSE2, DMP1, OLFML2A, MMP26, ADAMTSL4, MMP28, TNR, SERAC1, ADAMTS6, CSGALNACT1, PDGFRA, COL27A1, ITGA2, COL23A1, SPINK5, NPNT, ADAMTS20, COL4A2, SPINT1, ELF3, COL4A1, MMP23B, COL4A3, GFOD2, COL8A2, VWA1, MATN3, MATN2, COL17A1, PAPLN, HSD17B12, FBLN2, THSD4, VTN, ADAMTS15, ADAMTS14, PRDX4, EGFLAM, ABI3BP, ADAMTS18, ADAMTS17, APBB2, MPZL3, FOXF2, FOXF1, CO…	4054	168	19416	1.6249559517936432	0.5824289177482725	0.045960659072126236	0.045781418861881445
GOTERM_BP_DIRECT	GO:0008306~associative learning	18	0.4026845637583893	1.5360581531105182E-4	SPECC1, UCN, SNAP25, BTG2, GABRA5, EIF4A3, ELAVL4, SLC6A1, CLN8, RELN, CRH, TNR, SHANK3, RAPGEF3, SHANK2, SHANK1, ASIC1, LGMN	4054	34	19416	2.535534983603703	0.7050962988848204	0.05894017253982784	0.058710314023192454
GOTERM_BP_DIRECT	GO:0035725~sodium ion transmembrane transport	46	1.029082774049217	1.5571060804332428E-4	SLC24A3, KCNK9, SLC20A1, SLC23A1, SLC5A11, STK39, ATP1A4, WNK4, PKD2L1, ATP1A2, SLC5A10, SLC6A1, SLC6A4, TRPM2, SCN5A, SLC17A1, SCN3B, SLC17A2, SCN1B, ASIC1, SLC38A4, SCN1A, SLC12A2, SLC13A1, SLC34A2, SLC12A3, SLC13A4, OSR1, SLC6A15, SLC6A14, SLC4A10, TRPV3, SLC6A11, ATP1B1, MCOLN1, GRIN1, SCN10A, SLC6A7, SLC5A9, SCN4A, SCN2A, KCNK1, SCN4B, KCNK3, HCN2, HCN1	4054	129	19416	1.7078280423583945	0.7099900360799702	0.05894017253982784	0.058710314023192454
GOTERM_BP_DIRECT	GO:0050804~modulation of chemical synaptic transmission	35	0.7829977628635347	1.7220159048817816E-4	GRIA1, CX3CR1, GRIA2, NLGN2, GRIK4, GRIK1, SLC7A11, PPP1R9A, CPLX3, NTF4, ABR, RELN, CAMKV, PRKAR2B, NTF3, DLGAP1, NXPH1, BSN, DLGAP2, GRIA3, GRIA4, DLGAP4, NTNG1, NLGN4Y, NTNG2, EPHA7, GRID1, PCDH8, PTPRD, GRIN3B, PLCB4, GRIN3A, RPS6KB1, PFN1, PAFAH1B1	4054	90	19416	1.8625226114125968	0.7456256590660841	0.062219565581387644	0.06197691788569976
GOTERM_BP_DIRECT	GO:0032869~cellular response to insulin stimulus	36	0.8053691275167786	1.9400465384592885E-4	TRARG1, HDAC5, INSIG2, IRS1, PRKDC, INSIG1, PDE3B, PCSK9, IRS2, PIK3R1, HDAC9, PRKCZ, GHRHR, BGLAP, AKT2, ENPP1, YWHAG, XBP1, GOT1, DENND4C, MYO5A, PAX6, INHBB, CFLAR, OTOP1, SLC39A14, POU4F2, GCK, CEACAM1, PIK3CA, RPS6KB1, SP1, CPEB2, LPIN3, GPLD1, VAMP2	4054	94	19416	1.8342167966494873	0.7861098266261446	0.06704969536614298	0.06678821083269847
GOTERM_BP_DIRECT	GO:0051899~membrane depolarization	17	0.3803131991051454	2.3956708279540667E-4	EDN1, CHRNB4, CHRNA2, CHRNA4, CHRNA9, ATP1A2, PARK7, BEST2, PRKCZ, SLC6A4, CHRND, P2RX4, CHRNA10, SCN5A, CACNG2, SCN3B, SCN1B	4054	32	19416	2.5443389245189936	0.8511099081208793	0.07934661421419531	0.07903717339891793
GOTERM_BP_DIRECT	GO:0009887~animal organ morphogenesis	44	0.9843400447427294	2.5001316684811724E-4	NOTCH2, ONECUT2, LAMC3, ELN, TREH, LAMA3, NTN4, LAMC2, HCCS, FGF5, EFNB2, SIX6, FGF8, PDGFC, ITGAX, E2F5, NKX6-1, DGCR2, NTNG1, GAMT, TLE3, SEMA6A, FOXF2, CDX1, FOXF1, ITGA2, TMEM176B, PAX4, IGF2, PBX3, VEGFC, PAX6, PBX4, PALB2, FLI1, TBX3, GREM1, GREM2, TH, LHX3, FGF19, LHX4, LY6H, FGFR2	4054	124	19416	1.699444594745134	0.8629765413934705	0.07949418653102736	0.07918417020413569
GOTERM_BP_DIRECT	GO:0042391~regulation of membrane potential	29	0.6487695749440716	2.731951729210493E-4	GABRB3, POPDC2, GABRB2, GABRB1, POPDC1, CHRNA4, ABCB5, ATP1A4, CHRNA9, CACNA1G, RIMS2, RIMS1, GLRA1, PIEZO2, CHRNA10, NTSR2, ASIC1, KCNH1, KCNH3, KCNH5, CAV3, HTR3A, WWP2, GRIN1, TAFA4, GPRIN1, HCN2, HCN1, SLC26A5	4054	71	19416	1.956210871544015	0.8860419775805086	0.0835241703672854	0.08319843766111032
GOTERM_BP_DIRECT	GO:0003341~cilium movement	21	0.4697986577181208	3.16949805280474E-4	CLXN, RSPH4A, ODAD2, DNAH7, SPEF1, CFAP91, DNAH9, NME5, TTC29, DNAAF19, CFAP251, CFAP100, CFAP221, TTLL3, CCDC63, ZMYND10, CFAP43, DNAI1, TTLL8, PIERCE1, CCDC40	4054	45	19416	2.2350271336951164	0.9195269838308364	0.0931469501021559	0.0927836898866361
GOTERM_BP_DIRECT	GO:0019722~calcium-mediated signaling	42	0.9395973154362416	3.2810600111465155E-4	GRIA1, CX3CR1, RYR2, MCTP1, HPCA, CXCR4, DEFB1, GRIK1, ITPR3, CD3E, PPP1R9A, NCALD, TRPM2, GNA15, CXCR3, CCR9, TNFSF11, CCR7, CCR6, GRIA3, CCR3, TRPM4, EDN1, XCR1, P2RY11, SPHK1, BHLHA15, KSR2, MCOLN1, GRIN1, POMC, RCAN1, ZAP70, CD4, P2RX4, FKBP1B, RCAN3, ACKR4, ACKR3, NMUR1, ACKR2, MCTP2	4054	118	19416	1.7046817121403428	0.9263582063200985	0.0931469501021559	0.0927836898866361
GOTERM_BP_DIRECT	GO:0042632~cholesterol homeostasis	41	0.9172259507829978	3.7592555690722264E-4	PNLIPRP1, GRAMD1B, SCARB1, MIR34A, INSIG1, ACSM1, MTTP, PCSK9, RORA, MIR30C1, HDAC9, TSKU, MIR302A, MED13, MIR132, TSPO, APOE, MINAR2, MYLIP, XBP1, PLA2G12B, DGAT2, CAV3, APOA2, IL18, APOA1, APOC3, APOA4, G6PC1, EHD1, DISP3, NR5A2, NPC1, SOAT2, MIR185, MIR182, CD24, FGFR4, ABCG1, PNLIP, NFE2L1	4054	115	19416	1.7075052015186292	0.9496518835220276	0.10304249144329355	0.10264063998590996
GOTERM_BP_DIRECT	GO:0071456~cellular response to hypoxia	48	1.0738255033557047	4.490817978888824E-4	ERO1A, MIR17, MIR34A, TERC, EPAS1, SUV39H1, HILPDA, MPL, MIR146A, TREM2, AK4, RORA, AQP3, MIR448, AQP1, GNGT1, IRAK1, AIFM1, CBS, KCNMB1, LMNA, MLST8, PGK1, VHL, NDP, NKX3-1, BNIP3L, EDN1, BNIP3, DNMT3A, GAD2, CFLAR, MT3, SIRT2, VASN, PTPRD, CCNA2, SFRP1, RGCC, MDM4, MALAT1, MGARP, P4HB, SCN2A, CPEB2, KCNK3, FGFR2, DDR2	4054	142	19416	1.6189331350709089	0.9718597123887402	0.11899170704729085	0.11852765585613903
GOTERM_BP_DIRECT	GO:0072659~protein localization to plasma membrane	52	1.1633109619686801	5.151114824481136E-4	DPP10, HYCC1, HYCC2, PLEKHF1, CD81, SLC4A1, PIGW, CDH1, AKT2, PALM, TMED2, PRKG2, RAB8B, TESC, RHBDF2, ANK2, EMP2, ANK3, ATP1B1, ANK1, MRAP, CACNB3, PACS1, TRARG1, PSMD10, SPTBN4, LAMA5, RAMP2, STXBP1, LYPD1, PRKCZ, LRP6, DPP6, BAG4, P2RY1, SCN3B, SPTBN1, PACSIN1, CLASP2, JUP, CAV3, TPBG, DENND4C, MYO5A, RAB27A, EFR3B, EHD1, TSPAN15, EHD2, EHD4, WNK3, MRAP2	4054	158	19416	1.5762397507072248	0.9833555113517056	0.12846460149958328	0.12796360733094733
GOTERM_BP_DIRECT	GO:0006338~chromatin remodeling	233	5.212527964205817	5.339232634646281E-4	EIF4A2, EIF4A1, CLPB, EIF4A3, RPS6KA4, RPS6KA5, TBK1, AKT2, DPF1, AKT3, DHX58, PWWP2A, EPHA5, EPHA4, DAXX, ENTPD1, EPHA7, DAPK2, DAPK3, RECQL, CSNK1D, CSNK1E, JMJD6, UHMK1, DHX40, DDX39A, DDX39B, PADI3, PADI2, ULK2, SIK1, ALPK2, ANKK1, EPHA3, ZNF274, DHX8, PRKDC, WNK4, ZBTB1, PPP4C, MIER2, LYN, DMPK, CDC7, SMARCA2, PPP5C, WNK2, WNK3, EZH1, BAP1, ATR, ITK, SETD3, PTPRO, AATK, PTPRJ, PTPRF, ING4, P…	4054	917	19416	1.2169216127534555	0.9856684152209527	0.12846460149958328	0.12796360733094733
GOTERM_BP_DIRECT	GO:0048709~oligodendrocyte differentiation	18	0.4026845637583893	5.49477475278127E-4	SUZ12, DLX1, MYRF, CNP, TRPC4, HDAC1, BNIP3, PTPRJ, SOX10, VTN, SHH, NEUROD4, DUSP10, CSK, SOX8, TPPP, NKX6-1, BOK	4054	37	19416	2.3299510660142135	0.9873360625249237	0.12846460149958328	0.12796360733094733
GOTERM_BP_DIRECT	GO:0019228~neuronal action potential	18	0.4026845637583893	5.49477475278127E-4	GRIA1, CHRNB4, GPR88, KCNA2, ANK3, CACNA1I, GLRA1, P2RX4, BBS10, KCNQ3, MYH14, KCNMB4, SCN4A, SCN5A, SCN2A, SCN4B, HCN1, SCN1A	4054	37	19416	2.3299510660142135	0.9873360625249237	0.12846460149958328	0.12796360733094733
GOTERM_BP_DIRECT	GO:0000122~negative regulation of transcription by RNA polymerase II	242	5.413870246085011	5.949646949631693E-4	ATF2, ENO1, MBD3L2, SOX21, BACH2, MAGEA9, SOX3, SOX1, MAGEA8, SOX15, CREB3L1, MYB, HOXA2, TNFSF11, SOX8, TRIM27, MYOZ1, MED1, ZNF281, ESX1, SOX12, DICER1, SOX10, ISL1, RUNX3, OVOL2, IFI27, HOXB4, TXNIP, TAGLN3, ATF3, ZNF274, FOXG1, ARX, ZBTB1, GATA5, GATA4, PRDM12, MIER2, HIVEP1, ZBTB7B, WNT10B, XBP1, JUND, MAGEE1, FOXF1, MAGEE2, IRF2BP1, IGF2, IRF2BP2, NR1D2, CELA1, NR0B2, SMARCA2, THAP11, H1-2,…	4054	958	19416	1.2098342522089578	0.991180427009731	0.1351249817217781	0.13459801299195356
GOTERM_BP_DIRECT	GO:0045165~cell fate commitment	24	0.5369127516778524	6.383520985057997E-4	KDM6B, WNT10B, WNT2B, WNT5B, ONECUT2, WNT7B, ONECUT1, WNT9B, GATA5, WNT8B, GATA4, MITF, WNT9A, PRDM1, PML, GDF7, GAP43, SHH, FGF8, NEUROD4, SOX8, SOX6, WNT1, FGFR2	4054	57	19416	2.0165658349128863	0.9937544189863595	0.1409516897506278	0.14040199766580339
GOTERM_BP_DIRECT	GO:0009653~anatomical structure morphogenesis	46	1.029082774049217	7.047235042625532E-4	FBN2, FOXE1, LST1, ONECUT1, GATA4, HOXC13, SOX21, HOXA11, FOXQ1, EFNB2, FGF8, SIX4, DEAF1, GPC3, SRY, IGF2BP2, TSHB, HOXA4, PHLDA3, FOXD4, LIG1, EYA1, MCAM, SIAH1, KRT35, EN1, SMAD9, SMAD6, TBX19, SOX10, POU5F1, DKK3, MLXIPL, FRAS1, TH, PAX7, RCAN3, ERVW-1, FREM2, EZH1, FOXA3, NFE2L1, HOXB5, FBN1, FREM3, FOXA2	4054	137	19416	1.6081008574031597	0.9963162423230237	0.14866214781348353	0.148082386009204
GOTERM_BP_DIRECT	GO:0045893~positive regulation of DNA-templated transcription	186	4.1610738255033555	7.10675760084586E-4	PAGE4, CD86, NCF1, SCX, RORA, RORB, ELK1, HOXA11, SALL1, SOX17, MSANTD1, CDH1, MYB, CREB3L2, SOX8, TRIM27, MAP2K3, MED1, DAXX, MAP2K2, ZNF281, AIP, MITF, POU3F1, MED4, SOX10, RUNX3, POU3F3, RUNX2, PIAS1, JMJD6, SFRP1, RFX6, TBL1XR1, KAT6B, DPEP2, NUP98, RBCK1, ATF5, BLM, MAZ, DTX1, GATA4, XPC, NPAS2, NPAS3, GLIS2, DEAF1, BLOC1S2, WBP2NL, OTX2, NDP, APOE, TP53BP1, WNT1, PPARGC1A, ZNF541, GTF2A1L, …	4054	717	19416	1.242423929669132	0.9964865960657012	0.14866214781348353	0.148082386009204
GOTERM_BP_DIRECT	GO:0071474~cellular hyperosmotic response	9	0.20134228187919465	7.851145566141291E-4	NFAT5, WNK3, NINJ1, STK39, OXSR1, ARHGEF2, RCSD1, YBX3, AQP1	4054	12	19416	3.5920078934385797	0.9980566204681078	0.16002245155194134	0.15939838613514548
GOTERM_BP_DIRECT	GO:0007200~phospholipase C-activating G protein-coupled receptor signaling pathway	43	0.9619686800894854	8.935301361113434E-4	CX3CR1, CHRM1, DGKA, GPR20, LPAR4, ADRA1B, GPR174, HRH1, P2RY6, CCKAR, GALR2, P2RY1, S1PR1, FFAR4, ABL2, FFAR2, HCRT, NTSR2, P2RY10, EDN1, P2RY11, AVPR1B, GRID1, GPR55, NMBR, TAAR1, HCRTR2, GNG13, KISS1, ANO1, GPR143, GAP43, MC1R, PRKD3, GNB1, ORAI1, NMUR2, NMUR1, PRKD1, DGKK, DGKI, F2RL2, F2RL3	4054	127	19416	1.6215888652793584	0.9991797047067248	0.1775667762987267	0.1768742904432404
GOTERM_BP_DIRECT	GO:0007399~nervous system development	121	2.7069351230425056	0.001029350266162403	CNTFR, CHRM1, GDA, FMR1, RAPGEFL1, FGF5, DPYSL4, DPYSL5, DPYSL2, DPF1, ZC3H12A, INSC, TNR, CER1, CDON, MYLIP, RBFOX1, SEMA6A, RBFOX3, ISLR2, OLFM1, DOK4, NINJ2, KCNQ2, NINJ1, PRKD1, LY6H, CHODL, NOTCH2, SEMA7A, NRN1, EFNA5, BRINP2, ATXN1, MOBP, NDP, ECT2, NDUFV2, MARK4, SCN3B, BRINP3, GPM6B, SIAH1, FN1, CRIM1, SMARCA2, PTPRD, PCDHGA11, IL3, GJB1, FGF14, GDNF, DLG4, FGF19, PCDHB4, TCF3, SCN2A, LRC…	4054	444	19416	1.3052040693875917	0.9997216188630187	0.19956842111524245	0.19879013188960748
GOTERM_BP_DIRECT	GO:0060371~regulation of atrial cardiac muscle cell membrane depolarization	8	0.1789709172259508	0.0011307446892687939	SCN10A, GJA1, GJA5, SCN5A, SCN3B, TBX5, SCN1B, CACNA1G	4054	10	19416	3.8314750863344846	0.9998757699040446	0.21400689369042006	0.21317229641976929
GOTERM_BP_DIRECT	GO:0001508~action potential	21	0.4697986577181208	0.0011910947135521108	KCNG1, KCNF1, KCNG2, KCNG3, KCND1, KCNC1, KCNC2, KCNIP2, KCND3, CHRNA4, KCNA2, KCNA4, AKAP6, KCNA6, GNA14, GNA15, KCNS2, KCNQ1, KCNQ2, KCNMB4, NDP	4054	49	19416	2.0525759391077596	0.9999231499939244	0.21847486395479393	0.21762284221839961
GOTERM_BP_DIRECT	GO:0035641~locomotory exploration behavior	11	0.24608501118568235	0.001287153367509982	NLGN2, CRBN, DLG4, GAD1, CRH, SLC4A10, LSAMP, TNR, ATP1A2, APOE, SHANK3	4054	18	19416	2.926821246505509	0.9999642218283843	0.21847486395479393	0.21762284221839961
GOTERM_BP_DIRECT	GO:0006796~phosphate-containing compound metabolic process	11	0.24608501118568235	0.001287153367509982	PTPRD, PTPRB, PPA1, INPP1, IMPA2, SLC20A1, INPP5D, ENPP1, ENPP3, SLC17A2, RBKS	4054	18	19416	2.926821246505509	0.9999642218283843	0.21847486395479393	0.21762284221839961
GOTERM_BP_DIRECT	GO:0043066~negative regulation of apoptotic process	135	3.0201342281879198	0.0013031627036678727	PAGE4, HHIP, IHH, SCX, IFIT3, RXFP2, AQP1, CLEC5A, MAEL, SOX8, MED1, BNIP3L, NKX2-6, AREL1, OSR1, MITF, SOX10, PRLR, POU3F3, PIAS1, SFRP1, CLDN7, DPEP1, ATF5, CARD14, FAIM, PSMD10, NOTCH2, PRKDC, PSEN2, PIK3R1, HIGD1A, PRKCZ, PLAC8, SOCS2, PKHD1, PRDX2, BCL2L10, BAG4, BAG3, PRAMEF12, WNT1, PRNP, XBP1, WFS1, SIAH2, IL31RA, MIR200B, SMAD6, PALB2, NFKB1, AHI1, HNRNPK, MIR222, ARMC10, LHX3, GDNF, MIR…	4054	506	19416	1.2777893692073998	0.9999685022936254	0.21847486395479393	0.21762284221839961
GOTERM_BP_DIRECT	GO:0035556~intracellular signal transduction	126	2.8187919463087248	0.0013135575072845082	PAGE4, DGKA, CBLB, CRKL, RPS6KA4, GRIP1, RPS6KA5, AKT2, AKT3, RGS6, CISH, IGFBP5, CD300A, DAPK2, DAPK3, ZBTB33, LAX1, MAPKAPK3, PRKD3, DDIT4, TSSK6, SIK1, PRKD1, DGKK, SQSTM1, DGKI, SHC4, NOTCH2, BRSK2, SHC3, ANP32A, PSEN2, STK39, WNK4, PRKCZ, SOCS2, ABR, SDCBP, SOCS1, IRAK1, PRKAR2B, INPP5D, STK38, DVL2, ECT2, MARK4, SOCS7, PAG1, NFATC1, CORO2A, MC1R, SH3BP5L, PPP1R1A, WNK2, WNK3, CSPG4, MAP3K12…	4054	468	19416	1.2894387309779514	0.9999710034114594	0.21847486395479393	0.21762284221839961
GOTERM_BP_DIRECT	GO:0045766~positive regulation of angiogenesis	52	1.1633109619686801	0.00131925946280414	ACVRL1, ITGB1, MIR30A, HSPB6, ITGB3, PIK3CD, ADM, CX3CL1, AQP1, CDH5, AKT3, ZC3H12A, ITGAX, CTSH, CD34, CAMP, CCR3, ANXA3, SPHK1, VASH2, GAB1, EMP2, ISL1, MIRLET7B, TGFBR2, GREM1, SFRP2, DDAH1, NINJ1, APLNR, CHI3L1, ANGPTL4, PRKD1, RAPGEF3, TLR3, ENG, CX3CR1, RAMP2, GRN, GATA4, MIR31, MIR132, CXCR3, XBP1, JUP, VEGFC, CELA1, MIR29A, SP1, MIR143, TEK, NODAL	4054	164	19416	1.5185724427545215	0.999972289993389	0.21847486395479393	0.21762284221839961
GOTERM_BP_DIRECT	GO:0006641~triglyceride metabolic process	17	0.3803131991051454	0.0017639194884576026	SLC22A4, TNXB, DGAT1, GK, CAV3, INSIG2, INSIG1, MTTP, APOA2, APOC3, PCSK9, PLAAT3, G6PC1, LIPA, LIPF, APOH, APOE	4054	37	19416	2.200509340124535	0.9999991960886877	0.2861509390561119	0.2850349899919857
GOTERM_BP_DIRECT	GO:0071345~cellular response to cytokine stimulus	16	0.3579418344519016	0.0019130780176969486	NFAT5, ASAH2, ITGA4, FOXF1, LEF1, MIR146A, CXCR4, AKAP6, POU4F1, POU4F2, CDK9, IRAK1, TRAF6, KHSRP, CCR7, NKX6-1	4054	34	19416	2.253808874314403	0.999999754905475	0.30414114325346087	0.3029550348824888
GOTERM_BP_DIRECT	GO:0071420~cellular response to histamine	6	0.1342281879194631	0.001961013061773963	GABRB3, DIAPH1, GABRB2, GABRB1, HRH1, GABRG2	4054	6	19416	4.789343857918106	0.9999998326865882	0.30564887898120063	0.3044568906495341
GOTERM_BP_DIRECT	GO:1902476~chloride transmembrane transport	38	0.8501118568232663	0.0021308444916811964	GABRB3, GABRB2, GABRB1, TTYH3, TTYH2, TTYH1, SLC1A1, SLC1A3, SLC26A10P, SLC4A1, SLC6A1, BEST2, BEST1, SLC25A27, GLRA1, APOL1, CLIC2, SLC12A7, CLIC1, SLC12A8, SLC12A2, GABRA2, SLC12A3, GABRA1, SLC12A5, GABRA6, GABRA5, GABRA3, ANO7, ANO4, GABRG2, ANO1, CLDN4, NMUR2, CLDN17, KCNK1, SLC26A6, SLC26A5	4054	113	19416	1.6105758106273274	0.9999999567450756	0.32320836489444615	0.32194789699763804
GOTERM_BP_DIRECT	GO:0035176~social behavior	23	0.5145413870246085	0.002154993500994546	NLGN4Y, CX3CR1, UCN, NLGN2, PIANP, GRP, GRID1, GAD1, EN1, TREM2, CLN8, SLC6A4, MECP2, NPAS4, ATXN1, TH, DLG4, KCNQ1, GNG8, AVP, SHANK3, SHANK2, SHANK1	4054	58	19416	1.899222564346835	0.9999999643147167	0.32320836489444615	0.32194789699763804
GOTERM_BP_DIRECT	GO:0010629~negative regulation of gene expression	88	1.9686800894854588	0.0022041087217807153	DDX3Y, ACVRL1, UCN, MIR17, DDX3X, MIR34A, MIR708, MIR146A, HMGB2, CHD4, PARK7, PRDM1, CD3E, AFF2, ROBO1, CRKL, MECP2, GJA1, SHH, TBK1, CREB3L1, ZC3H12A, KPNA7, CCN2, LGALS9, CD34, HAVCR2, NKX3-1, DAXX, EDN1, SLC2A10, FBXW7, SERPINF1, ZNF281, NOG, AXIN1, DICER1, PARP9, POU5F1, OVOL2, OLFM1, SLC7A5, CLDN5, SFRP1, SFRP2, PIK3CA, APLNR, CRH, ENG, NOTCH2, SLC24A3, HDAC1, GATA5, LRP3, ACVR1B, ACACB, IQ…	4054	314	19416	1.3422364952127175	0.9999999758696909	0.3244529672117575	0.3231876455381426
GOTERM_BP_DIRECT	GO:0007215~glutamate receptor signaling pathway	13	0.29082774049217003	0.002253507423891345	GRIA1, GRIA2, GRID1, FMR1, SLC1A1, GRIK4, GRIK1, GRIN1, GRIN3A, GPRIN1, PLCB1, GRIA3, GRIA4	4054	25	19416	2.490458806117415	0.999999983720262	0.3256932820456782	0.32442312331584855
GOTERM_BP_DIRECT	GO:0001649~osteoblast differentiation	44	0.9843400447427294	0.002479659294697471	SEMA7A, NR1I3, COL11A2, LEF1, CLTC, IHH, FHL2, HSD17B4, DDX21, RRBP1, GLI1, GLIS1, RPS15, MRC2, GJA1, BGLAP, CREB3L1, SPP1, BCAP29, SOX8, MEF2D, H3-3A, MAP2K6, GDF10, WNT10B, GABBR1, IGFBP5, NOG, IGF2, TMT1A, RRAS2, SMAD9, HSPE1, RUNX2, FOSL2, RSL1D1, SFRP1, PTPRB, LOX, PSMC2, ID4, TMEM119, SP7, RBMX	4054	137	19416	1.5381834288204135	0.9999999973142082	0.3519787809562535	0.3506061124181174
GOTERM_BP_DIRECT	GO:0051775~response to redox state	8	0.1789709172259508	0.0025485338135631734	RYR2, FKBP1B, SLC7A11, GLRX2, BMAL1, ADH5, SIRT2, NPAS2	4054	11	19416	3.4831591693949857	0.9999999984486707	0.3554086891932222	0.3540226444876001
GOTERM_BP_DIRECT	GO:1990573~potassium ion import across plasma membrane	19	0.42505592841163314	0.002693182124939135	SLC12A2, KCNJ5, SLC12A3, SLC12A5, KCNK9, KCNJ8, KCNJ9, ATP1A4, KCNJ16, ATP1A2, ATP1A1, ATP1B1, ATP4B, ATP4A, FXYD2, KCNQ1, SLC12A7, HCN2, SLC12A8	4054	45	19416	2.0221674066765334	0.9999999995101807	0.3649847771376324	0.36356138701418717
GOTERM_BP_DIRECT	GO:0002027~regulation of heart rate	16	0.3579418344519016	0.0027090328155894216	POPDC2, RYR2, POPDC1, KCNJ8, CAV3, EPAS1, PDE4D, ANK2, TNNI3K, SCN10A, CASQ2, DMD, SCN5A, PRKACA, PRKACB, MYH7	4054	35	19416	2.1894143350482773	0.9999999995683141	0.3649847771376324	0.36356138701418717
GOTERM_BP_DIRECT	GO:0034446~substrate adhesion-dependent cell spreading	21	0.4697986577181208	0.002782101328906437	NTNG1, LAMA5, POPDC1, ITGA4, LAMC3, FZD7, ITGB3, PXN, NTN4, FN1, ILK, PARVA, PIK3R1, PARVB, ANTXR1, SRCIN1, EFNA1, ITGAV, RADIL, TEK, FERMT2	4054	52	19416	1.9341580964669276	0.9999999997588842	0.3670172511548095	0.36558593466395534
GOTERM_BP_DIRECT	GO:0046718~symbiont entry into host cell	36	0.8053691275167786	0.0028164614820031923	ITGB1, CD86, SCARB1, ITGB5, CD81, ITGB3, CXCR4, SLC7A1, EFNB2, MRC1, CLEC5A, NCAM1, ITGAV, TNFRSF14, ITGB6, KPNA3, SLAMF1, CR1, CXADR, SIVA1, AVPR1B, ITGA2, RPSA, WWP2, CLDN6, CD4, PLSCR1, NPC1, CLDN9, ZNF639, MYH9, ITGA5, AVP, NECTIN4, HSPA1B, CLEC4G	4054	107	19416	1.6113680269631012	0.9999999998166528	0.3670172511548095	0.36558593466395534
GOTERM_BP_DIRECT	GO:0045668~negative regulation of osteoblast differentiation	26	0.5816554809843401	0.0029347842156291167	HDAC4, MIR17, CHRD, RORB, MIR18A, MIR320A, AREG, RANBP3L, NOCT, HOXA2, TRPM4, MEN1, IGFBP5, NOG, CRIM1, VEGFC, TMEM64, SMAD6, GREM1, MIR24-1, SFRP1, MIR100, BAMBI, MIR125B1, ID3, OSTN	4054	70	19416	1.778899147226725	0.9999999999286125	0.37108288561972336	0.3696357137170675
GOTERM_BP_DIRECT	GO:0007601~visual perception	64	1.4317673378076063	0.0029529578701143265	KCNK9, LAMC3, NRL, RORB, ARR3, RLBP1, BEST1, RIMS1, SIX6, EFEMP1, CDH3, ZIC2, SIX3, TIMP3, LRAT, HMCN1, PAX6, MYO7A, RABGGTB, RABGGTA, BBS10, MYO3B, RP2, MYO3A, CRYAA, ATF6, PPEF2, CRB2, RD3, OAT, EPAS1, PRCD, CRYBA2, TACSTD2, CLN8, GUCY2F, CPLX3, GJC1, TRPM1, GLRA1, RDH12, RDH11, GRK7, SLITRK6, PDE6A, NDP, DNAJC19, OPN4, PDE6H, WFS1, LUM, CRYGN, POU6F2, SLC4A10, KRT12, NYX, MYO9A, POU4F3, RPGRIP…	4054	218	19416	1.4060459032420127	0.9999999999382414	0.37108288561972336	0.3696357137170675
GOTERM_BP_DIRECT	GO:0007405~neuroblast proliferation	18	0.4026845637583893	0.0030214411930020186	ITGB1, BTG2, DAGLA, HHIP, FOXG1, OTP, PAX6, PROX1, VAX1, SOX10, SHH, NEUROD4, ARTN, ID4, PLXNB2, DAGLB, PAFAH1B1, CDON	4054	42	19416	2.0525759391077596	0.9999999999642257	0.37108288561972336	0.3696357137170675
GOTERM_BP_DIRECT	GO:0008104~protein localization	49	1.0961968680089484	0.003034392699117124	YWHAE, YWHAB, DOC2B, SEPTIN11, AMOT, GNGT1, MECP2, GJA1, NRCAM, YWHAG, TPTEP2-CSNK1E, TSC2, ANK2, MYO7A, CSNK1E, TMIGD1, LATS2, BBS10, HEATR5A, RRAGD, ULK2, MAPRE3, MAPRE1, SQSTM1, AJUBA, PLEC, CRB1, CCDC68, WNK4, TESPA1, LMNA, MYO6, DVL2, DMD, SPTSSA, NPM1, CAV3, LRBA, FOXJ1, NBEAL2, DHCR24, SEPTIN4, SEPTIN9, OTOGL, AHI1, STRC, ID4, LAMTOR2, PMFBP1	4054	158	19416	1.4853028420125771	0.9999999999677356	0.37108288561972336	0.3696357137170675
GOTERM_BP_DIRECT	GO:0000902~cell morphogenesis	35	0.7829977628635347	0.003239425958652126	EPB42, LAMC3, LST1, CCDC146, PTPRO, KLHL10, ILK, TFCP2L1, LIPA, CLU, PSMB10, CDH7, CDH5, SCFD1, RELN, CDH3, CDH1, MAEL, VHL, ITGB6, CFAP43, ECT2, CFAP44, LYN, MED1, LIF, GP1BA, SSH1, FOSL2, GREM1, LRATD1, CDH10, ARHGEF2, CDH18, PLEC	4054	104	19416	1.6117984137224395	0.9999999999937096	0.3858429712642734	0.38433823707013676
GOTERM_BP_DIRECT	GO:0001525~angiogenesis	75	1.6778523489932886	0.003266295924847195	ACVRL1, ITGB1, SETD2, NRP2, PDE3B, ITGA2B, STAB2, PTPRJ, RORA, HS6ST1, AMOT, ACTG1, SOX17, GJA5, ZC3H12A, NRCAM, ITGAV, THSD7A, CCN2, GLUL, PDGFRB, VAV3, MINAR2, MED1, COL27A1, IL18, GAB1, OVOL2, BCAM, CEACAM1, COL4A2, PIK3CA, RHOJ, NINJ1, COL8A2, APLNR, MYH9, ANGPTL4, PRKD1, ITGA5, RAPGEF3, RAMP2, EPAS1, SH2D2A, NPR3, APOLD1, SRPX2, CCL8, CALD1, CXCR3, S1PR1, KRIT1, APOD, NDP, WASF2, XBP1, CD160…	4054	264	19416	1.3606090505449164	0.999999999994923	0.3858429712642734	0.38433823707013676
GOTERM_BP_DIRECT	GO:1901224~positive regulation of non-canonical NF-kappaB signal transduction	25	0.5592841163310962	0.0033692902753353184	CD86, EDA, DDX3X, TREM2, RPS3, LGALS9, HAVCR2, EDN1, TNFSF14, SPHK1, IL18, LAPTM5, NMI, GREM1, EDAR, PTP4A3, TCIM, TRIP6, CD27, TLR7, MIR182, RBCK1, TRIM55, IL18R1, TLR3	4054	67	19416	1.7870686037007857	0.9999999999977671	0.3858429712642734	0.38433823707013676
GOTERM_BP_DIRECT	GO:0006884~cell volume homeostasis	13	0.29082774049217003	0.0033977868899860535	SLC12A2, SLC12A3, SLC12A5, STK39, OXSR1, AQP1, GPRC5B, WNK3, GNB3, KCNN4, SLC12A7, SLC12A8, CCDC51	4054	26	19416	2.394671928959053	0.9999999999982211	0.3858429712642734	0.38433823707013676
GOTERM_BP_DIRECT	GO:0051932~synaptic transmission, GABAergic	13	0.29082774049217003	0.0033977868899860535	GABRB3, GABRA2, GABBR2, GABRB2, GABRA1, GABBR1, NLGN2, GABRA6, CLSTN3, GABRA5, TPBG, GABRA3, GABRG2	4054	26	19416	2.394671928959053	0.9999999999982211	0.3858429712642734	0.38433823707013676
GOTERM_BP_DIRECT	GO:0002021~response to dietary excess	10	0.22371364653243847	0.0035039616513423545	SLC12A3, VGF, TBL1XR1, SGIP1, WNK4, STK39, GDF3, APOE, LIPA, PPARGC1A	4054	17	19416	2.8172610928930033	0.9999999999992373	0.3922956502326813	0.3907657514835037
GOTERM_BP_DIRECT	GO:0009888~tissue development	11	0.24608501118568235	0.0036015739571803153	NR5A1, NTNG1, SHH, NR5A2, LAMC3, WNT7B, LAMA3, NTN4, GATA4, DHCR24, PTF1A	4054	20	19416	2.634139121854958	0.99999999999965	0.3976237692448101	0.39607309156880194
GOTERM_BP_DIRECT	GO:0120162~positive regulation of cold-induced thermogenesis	34	0.7606263982102908	0.003727078089982995	HDAC3, EPAS1, CXCR4, ADRB2, PLAC8, GJA1, CPT2, SLN, PDGFC, FFAR4, MFN2, HADH, ZBTB7B, HCRT, PPARGC1A, APPL2, DECR1, KDM6B, PRKAB2, IL4R, TRPV2, IL18, G0S2, ELOVL6, PTH2R, GPR3, KSR2, PRLR, TSHR, PER2, FABP5, IRF4, SCD, GHRL	4054	101	19416	1.6122543680120356	0.9999999999998713	0.4026956302237564	0.4011251729917855
GOTERM_BP_DIRECT	GO:0030032~lamellipodium assembly	16	0.3579418344519016	0.003759230987728726	ITGB1, VAV3, SPEF1, PTPRO, PARVB, RHOD, FGD4, GOLPH3, ABLIM2, ABLIM3, SPATA13, S1PR1, ARFIP2, AJUBA, WASF2, ARHGEF6	4054	36	19416	2.128597270185825	0.9999999999999005	0.4026956302237564	0.4011251729917855
GOTERM_BP_DIRECT	GO:0006640~monoacylglycerol biosynthetic process	7	0.15659955257270694	0.003850153213864069	DGAT2, DAGLA, DGAT1, AWAT2, MOGAT2, DAGLB, DGAT2L6	4054	9	19416	3.725045222825193	0.9999999999999518	0.4026956302237564	0.4011251729917855
GOTERM_BP_DIRECT	GO:2000052~positive regulation of non-canonical Wnt signaling pathway	7	0.15659955257270694	0.003850153213864069	SFRP1, LBX2, WNT5B, TPTEP2-CSNK1E, CSNK1D, CSNK1E, NKD1	4054	9	19416	3.725045222825193	0.9999999999999518	0.4026956302237564	0.4011251729917855
GOTERM_BP_DIRECT	GO:0007218~neuropeptide signaling pathway	38	0.8501118568232663	0.004140983623006087	TENM1, UCN, NPY6R, GRP, RXFP4, MCHR1, BRS3, NPPB, GLRA1, GPR151, CYSLTR2, GALR2, NPBWR1, NPVF, NPPA, TAC1, HCRT, CMKLR2, NTSR2, UTS2R, GPR37, NPY5R, ECEL1, SORCS1, NMBR, SORCS3, SSTR2, SSTR3, HCRTR2, POMC, GPR143, GAL, LTB4R2, PNOC, CPE, NMUR2, NMUR1, GALP	4054	117	19416	1.5555133897511795	0.9999999999999952	0.42278158127232635	0.4211327916108039
GOTERM_BP_DIRECT	GO:0032729~positive regulation of type II interferon production	28	0.6263982102908278	0.004148567535443635	IL21, IL23R, CEBPG, EBI3, IL27, CD3E, HSPD1, CD14, TRIM27, LGALS9, HAVCR2, SLAMF1, CD276, BTN3A1, IL1R1, CD160, RIPK2, PDE4D, IL18, BTN3A2, ISL1, SLC7A5, TLR8, TLR7, ZP3, CD244, IL18R1, TLR3	4054	79	19416	1.6974889623000882	0.9999999999999956	0.42278158127232635	0.4211327916108039
GOTERM_BP_DIRECT	GO:0016477~cell migration	77	1.7225950782997763	0.0043006616173833405	ITGB1, RNH1, FOXE1, SPEF1, ITGB5, SH3KBP1, ITGB4, ITGB3, USP33, ONECUT1, PIK3CD, PIK3C2G, LAMC2, RND3, PTPRF, RND1, CDH7, CRKL, CDH5, CDH3, CDH1, ITGAV, CCN2, ITGB6, VAV3, USP45, EMP2, GFRA1, PARP9, RHOD, KNSTRN, TMIGD1, CEACAM1, PIK3CA, SLTM, CDH10, SPATA13, MAPRE1, CDH18, EPHA3, ENG, LAMA5, BRAT1, LAMA3, PXN, NTN4, NEDD9, PRKCZ, VTN, PAK1, GPC1, GPC3, S1PR1, GPC2, GPC5, IGFBP6, CTNNA2, PAK3, PA…	4054	275	19416	1.3410162802170698	0.9999999999999987	0.4327336607162047	0.43104605932204165
GOTERM_BP_DIRECT	GO:0007417~central nervous system development	45	1.006711409395973	0.004501714376066183	ROBO2, PPP1R17, SHC3, NCAN, GRIK1, MSI2, NPAS1, PTS, NPAS2, GLIS2, SOX3, SHH, CYP26B1, RELN, ZIC2, NHLH1, PDGFC, NDN, NRCAM, NPTX1, SOX6, SPTBN1, CHST8, NGFR, EMX1, APLP2, ZBTB16, SPINK5, POU6F2, LIG4, PAX6, S100B, VAX1, POU3F3, ALDH3A2, BCAN, AHI1, CYP26A1, ID3, MAL, NMUR2, SP8, SERPINI1, TAGLN3, DSCAML1	4054	145	19416	1.4863480938366536	0.9999999999999998	0.43756077067147153	0.43585434421646896
GOTERM_BP_DIRECT	GO:0050919~negative chemotaxis	17	0.3803131991051454	0.00455431320031076	SEMA7A, NRP2, EPHA7, SEMA6A, SEMA3D, ITGB3, LRTM2, SEMA3G, APOA1, NRG1, SEMA4G, EFNA5, NELL2, FLRT2, FLRT3, ITGAV, LGR6	4054	40	19416	2.0354711396151948	0.9999999999999998	0.43756077067147153	0.43585434421646896
GOTERM_BP_DIRECT	GO:0007214~gamma-aminobutyric acid signaling pathway	14	0.3131991051454139	0.004568819218232751	GABRB3, GABRA2, SLC12A2, GABBR2, GABRB2, GABRA1, GABRB1, GABBR1, PIANP, GABRA6, GABRA5, GABRA3, PLCL2, GABRG2	4054	30	19416	2.235027133695116	0.9999999999999999	0.43756077067147153	0.43585434421646896
GOTERM_BP_DIRECT	GO:0045216~cell-cell junction organization	14	0.3131991051454139	0.004568819218232751	LIMS3, CXADR, TGFB3, BHLHA15, PKHD1, GJA1, TMIGD1, OCLN, AJM1, MARVELD2, MARVELD3, XIRP2, LIMS2, LIMS1	4054	30	19416	2.235027133695116	0.9999999999999999	0.43756077067147153	0.43585434421646896
GOTERM_BP_DIRECT	GO:0006006~glucose metabolic process	24	0.5369127516778524	0.0048247080814294956	PDHA2, PDHA1, H6PD, BRAT1, DCXR, ONECUT1, IGF2, SORD, IRS2, PDHB, LIPA, GCK, BRS3, PIK3CA, FABP5, KCNQ1, HKDC1, AKT2, GAPDHS, GHRL, APOD, DLAT, PDK2, FBN1	4054	65	19416	1.7683731167697618	1	0.4565667207057507	0.45478617367569935
GOTERM_BP_DIRECT	GO:0030155~regulation of cell adhesion	22	0.4921700223713647	0.005101956254195018	JAG2, LAMA5, TNXB, YTHDF2, LAMA4, LAMA3, SPINK5, IL18, CXCR4, C2CD4A, PTPRJ, PRLR, FUT1, PML, PKHD1, PPP1CB, VTN, CXCR3, S1PR1, TNR, ABL2, ENG	4054	58	19416	1.8166476702447985	1	0.4758369791541245	0.473981280782785
GOTERM_BP_DIRECT	GO:0034220~monoatomic ion transmembrane transport	47	1.051454138702461	0.005186767055462402	GRIA1, TTYH3, CHRNA2, TTYH1, CHRNA4, ATP10D, CHRNA9, GRIK4, TPTE, GRIK1, ATP2A1, BEST1, GJC1, TRPM1, CHRND, TRPM2, GJA1, LASP1, ATP7B, ANXA6, CHRNA10, CNGA4, SCN5A, GRIA3, SCN1B, TRPM4, GRIA4, ASIC1, KCNH1, SCN1A, CHRNB4, GRID1, ATP8B1, HTR3A, ANO7, ANO4, TMC5, ANO1, ATP4A, CACNB3, P2RX4, KCTD10, S100A6, ATP13A4, KCTD12, PLP2, KCNK3	4054	154	19416	1.461682865728253	1	0.4758369791541245	0.473981280782785
GOTERM_BP_DIRECT	GO:0007179~transforming growth factor beta receptor signaling pathway	34	0.7606263982102908	0.005231994488625714	ACVRL1, ERO1A, MIR30A, ONECUT2, AMHR2, ITGB5, HPGD, PXN, ONECUT1, WFIKKN2, TSKU, FLCN, CDH5, FNTA, NDP, ITGB6, APPL2, GDF10, LEFTY1, TGFB3, CAV2, USP9Y, SMAD9, SMAD6, NPNT, GDF5, PML, TGFBR2, CLDN5, GDF9, BAMBI, FERMT2, NODAL, ENG	4054	103	19416	1.5809484579535493	1	0.4758369791541245	0.473981280782785
GOTERM_BP_DIRECT	GO:0001843~neural tube closure	29	0.6487695749440716	0.0052766672777604835	SETD2, IFT172, ADM, SPINT2, CECR2, DEAF1, SALL4, DVL2, TMED2, IFT57, PRKACA, PRKACB, VASP, BRD2, ST14, NOG, TSC2, GRHL2, RGMA, SFRP1, VANGL2, SFRP2, SPINT1, LHX2, TRAF6, DLC1, PLXNB2, PFN1, KIF20B	4054	84	19416	1.6534639509479174	1	0.4758369791541245	0.473981280782785
GOTERM_BP_DIRECT	GO:0055117~regulation of cardiac muscle contraction	12	0.2684563758389262	0.0053276501628779825	RYR2, SCN10A, P2RX4, CAV3, RNF207, GJA5, ANK2, TNNI3K, MIR200C, ADRA1B, PRKACA, PRKACB	4054	24	19416	2.394671928959053	1	0.4758369791541245	0.473981280782785
GOTERM_BP_DIRECT	GO:0017158~regulation of calcium ion-dependent exocytosis	11	0.24608501118568235	0.0056022246998890315	SYT5, SYT4, SYT3, RPH3AL, SYT2, SYT1, SYT10, SYT15, DOC2B, SYT7, SYT6	4054	21	19416	2.5087039255761505	1	0.4862406031376838	0.4843443320724847
GOTERM_BP_DIRECT	GO:0035425~autocrine signaling	6	0.1342281879194631	0.005677884745095486	FZD1, CX3CR1, HILPDA, S100A9, S100A8, CX3CL1	4054	7	19416	4.105151878215519	1	0.4862406031376838	0.4843443320724847
GOTERM_BP_DIRECT	GO:0060463~lung lobe morphogenesis	6	0.1342281879194631	0.005677884745095486	SHH, FOXF1, LIF, GRHL2, FGFR2, TGFBR2	4054	7	19416	4.105151878215519	1	0.4862406031376838	0.4843443320724847
GOTERM_BP_DIRECT	GO:0006897~endocytosis	55	1.2304250559284116	0.005688813195597509	FKBP15, SH3KBP1, EQTN, USP33, STAB2, AP2A1, STON2, LIPA, MRC2, SHH, DPYSL2, MRC1, FNBP1, TPTEP2-CSNK1E, TSC2, ANK2, CSNK1D, TBC1D2B, MYO7A, CSNK1E, STON1-GTF2A1L, EPN3, DNM3, RUFY1, NPC1, HEATR5A, RHOJ, KCNQ3, AMPH, RHOU, RHOV, PLA2R1, CSNK1G2, CSNK1G1, LRP4, SNX33, LRP6, NCKIPSD, MYO6, ATP6V1H, SH3BP4, WASF2, ATP9B, CAV3, USP20, MYO5A, MYO19, MIB1, MYO1D, EHD1, EHD2, EHD4, MYCBPAP, LRP10, PICALM	4054	187	19416	1.4086305464465014	1	0.4862406031376838	0.4843443320724847
GOTERM_BP_DIRECT	GO:0006821~chloride transport	17	0.3803131991051454	0.006044601423560661	TTYH3, TTYH1, GABRA5, SLC6A14, SLC4A10, WNK4, SLC4A1, GABRG2, BEST1, ANO1, GLRA1, TSPO, NMUR1, CLIC2, CLIC1, SLC26A6, SLC26A5	4054	41	19416	1.9858255020636049	1	0.509027300602863	0.5070421645708227
GOTERM_BP_DIRECT	GO:0007254~JNK cascade	28	0.6263982102908278	0.006083481388510755	ATF2, CRKL, MAP1LC3A, IRAK1, PBK, TNFSF11, MAPK6, MAPK4, MAP2K5, MAP2K6, MAP2K3, DAXX, MAP2K2, RIPK2, NFKB1, MAP3K15, FGF14, NPHS1, TLR7, ERCC6, TRIB1, FGF12, MYD88, MAP3K11, TLR3, MAP3K12, ARHGEF6, PAFAH1B1	4054	81	19416	1.6555756545889748	1	0.509027300602863	0.5070421645708227
GOTERM_BP_DIRECT	GO:0007160~cell-matrix adhesion	35	0.7829977628635347	0.006279075983991611	COL17A1, ITGB1, EDA, TNXB, ECM2, ITGB5, ITGB4, ITGB3, ITGA2B, ILK, MSLN, FBLN5, THBS3, VTN, ITGAX, ITGAV, SVEP1, CCN2, ITGB6, CD34, FGB, ITGA4, ITGA2, FGG, FN1, EMP2, NPNT, FERMT1, BCAM, STRC, SIGLEC1, ITGA5, HOXD3, FERMT2, ITGA9	4054	108	19416	1.5521021761771638	1	0.5199205728828054	0.5178929545963081
GOTERM_BP_DIRECT	GO:0051091~positive regulation of DNA-binding transcription factor activity	30	0.6711409395973155	0.006554247419176778	HDAC4, HDAC5, ATF2, SP100, CEBPG, PARK7, LRP6, ZIC2, DVL2, TNFSF11, TRIM27, TP53BP1, NKX6-1, WNT1, PPARGC1A, FZD1, MYOCD, EDN1, FZD2, JUP, ANXA3, TRAF2, RGCC, TRAF6, TCF3, TRIM38, PLPP3, NODAL, ARHGEF5, DDR2	4054	89	19416	1.6143855700847547	1	0.5347373964328894	0.5326519945849313
GOTERM_BP_DIRECT	GO:0006915~apoptotic process	156	3.48993288590604	0.006636810436022647	UBE2D2, LGALS1, EVA1A, DPF1, ZC3H12A, TNFSF10, BCAP29, MAP3K9, PHLDA1, DAXX, AREL1, SEMA6A, UNC5A, DAPK2, DAPK3, LGALS14, LGALS16, EDAR, IFI27, DDIT4, ELMO1, MAL, PRKD1, S100A9, SQSTM1, CARD14, S100A8, DAP3, FAIM, SHC4, PSMD10, NOTCH2, RTN3, BEX2, BCL2L10, RNF216, INPP5D, RAD21, S100A14, CD14, SUDS3, BCL2L15, MAP2K6, XBP1, GADD45B, TNFSF14, SIVA1, DDIAS, TNFRSF9, ZBTB16, SIAH2, SIAH1, TNFRSF10A, …	4054	620	19416	1.2050607126374588	1	0.5347373964328894	0.5326519945849313
GOTERM_BP_DIRECT	GO:0006935~chemotaxis	40	0.8948545861297539	0.006659831707995479	ROBO2, CX3CR1, CXCL9, LECT2, MOSPD2, CXCR4, DEFB1, CXCL1, PIK3C2G, LSP1, PLA2G6, CX3CL1, CXCL16, AMOT, SPN, CCL8, CCL7, CXCR3, S1PR1, CCR9, RAC2, CCL1, CCR7, CCR6, LGALS9, CCR3, PDGFRB, XCR1, CCL22, CMTM5, RARRES2, FOSL1, CREB3, LTB4R2, ACKR4, ACKR3, ACKR2, PLP2, HRG, CCL28	4054	128	19416	1.496669955599408	1	0.5347373964328894	0.5326519945849313
GOTERM_BP_DIRECT	GO:0008542~visual learning	20	0.44742729306487694	0.006730519820328522	B4GALT2, ITGB1, NDRG4, PIANP, B3GAT1, NOG, LRRN4, ABCA7, ATP1A2, SLC7A11, COMT, PIAS1, GRIN1, MECP2, HRH1, PLN, SYNGAP1, TAFA2, GPRIN1, PDE8B	4054	52	19416	1.8420553299685023	1	0.5350090205179142	0.5329225593736124
GOTERM_BP_DIRECT	GO:0003333~amino acid transmembrane transport	13	0.29082774049217003	0.007065128736035559	SLC6A15, SLC6A14, SLC7A14, SLC6A11, SLC16A10, SLC7A11, SLC7A10, SLC7A5, SLC7A8, SLC38A7, SLC38A6, SLC38A3, SLC38A4	4054	28	19416	2.2236239340334065	1	0.5560466170568976	0.5538781121973223
GOTERM_BP_DIRECT	GO:0030317~flagellated sperm motility	43	0.9619686800894854	0.007703584063608213	C2CD6, INTS13, CELF3, TEX101, ATP1A4, DNHD1, EFCAB6, SPMIP8, CFAP251, SLC22A16, IQUB, CFAP69, CFAP68, NPHP4, TEKT5, PGK2, RIBC1, DNAI1, PLTP, CFAP45, PIERCE1, CFAP52, DNAH11, SPAG8, SORD, SEPTIN4, TUBB4B, PRM3, TCTE1, TMEM232, TTLL3, CATSPERD, NME8, CFAP161, GAPDHS, TSSK6, HOATZ, EFHB, QRICH2, SPACA9, SAXO4, TTLL8, CCDC40	4054	141	19416	1.4605800417764434	1	0.5782544535540832	0.5759993412053379
GOTERM_BP_DIRECT	GO:0046928~regulation of neurotransmitter secretion	12	0.2684563758389262	0.007743048028975507	RIMS1, FER1L5, CHRNB4, MCTP1, FMR1, CAMK2A, DYSF, KCNMB4, HCRT, MCTP2, TSPOAP1, CPLX3	4054	25	19416	2.2988850518006907	1	0.5782544535540832	0.5759993412053379
GOTERM_BP_DIRECT	GO:2001222~regulation of neuron migration	12	0.2684563758389262	0.007743048028975507	NTNG1, NTNG2, IGSF10, RELN, FLRT2, CAMK2A, PLXNB2, NSMF, PHACTR1, CTNNA2, NKX6-1, SOCS7	4054	25	19416	2.2988850518006907	1	0.5782544535540832	0.5759993412053379
GOTERM_BP_DIRECT	GO:0032781~positive regulation of ATP-dependent activity	12	0.2684563758389262	0.007743048028975507	MYL4, CHTOP, TPM3, TNNT2, MYL3, DNAJB11, DNAJC10, RGN, AHSA1, PFN1, ATP1B1, PFN2	4054	25	19416	2.2988850518006907	1	0.5782544535540832	0.5759993412053379
GOTERM_BP_DIRECT	GO:0033622~integrin activation	7	0.15659955257270694	0.007929266000427107	COL16A1, MZB1, KRIT1, FN1, TLN1, FERMT2, CX3CL1	4054	10	19416	3.352540700542674	1	0.5782544535540832	0.5759993412053379
GOTERM_BP_DIRECT	GO:0086013~membrane repolarization during cardiac muscle cell action potential	7	0.15659955257270694	0.007929266000427107	YWHAE, KCNH6, KCNIP2, KCND3, KCNQ1, ATP1A1, ATP1B1	4054	10	19416	3.352540700542674	1	0.5782544535540832	0.5759993412053379
GOTERM_BP_DIRECT	GO:2000563~positive regulation of CD4-positive, alpha-beta T cell proliferation	7	0.15659955257270694	0.007929266000427107	RIPK2, CD81, CD28, LGALS9, CD3E, CARD11, TGFBR2	4054	10	19416	3.352540700542674	1	0.5782544535540832	0.5759993412053379
GOTERM_BP_DIRECT	GO:0090281~negative regulation of calcium ion import	7	0.15659955257270694	0.007929266000427107	SPINK1, PLN, SLN, MIR34A, SLC30A1, TRIM27, EPPIN	4054	10	19416	3.352540700542674	1	0.5782544535540832	0.5759993412053379
GOTERM_BP_DIRECT	GO:0035640~exploration behavior	11	0.24608501118568235	0.008373530853650784	MINAR2, CHL1, LRRTM1, NOG, ABTB3, EIF4A3, ABL2, ABAT, NDP, COMT, GIP	4054	22	19416	2.3946719289590526	1	0.6041783318980694	0.6018221200111854
GOTERM_BP_DIRECT	GO:0010467~gene expression	50	1.1185682326621924	0.00843675869174559	EDA, FMN1, PRDM1, COMT, LIPA, ELK1, MECP2, SOX17, GRM6, ENPP1, SVEP1, PTGDS, SGCG, MINAR2, CFAP52, PIANP, TCF12, RUNX2, NPC1, KCNQ3, LTB, SHANK3, PLEC, CRB1, DDC, CCDC146, DOT1L, SLC1A1, B3GLCT, WNK4, LPAR3, IL2RG, IQGAP3, H3C2, APOE, JUND, KCNJ8, LIF, FOSL2, FOSL1, GOLPH3, DIAPH3, NPHS1, NPHS2, PMFBP1, SP7, MYD88, BAP1, FBN1, RIGI	4054	170	19416	1.4086305464465014	1	0.6041783318980694	0.6018221200111854
GOTERM_BP_DIRECT	GO:0009410~response to xenobiotic stimulus	71	1.5883668903803132	0.008513604781676438	BCAR3, ABCD3, CCNT1, ABAT, COMT, LIPA, SLC6A4, FGF8, CDH3, CDH1, TSPO, HADH, VAV3, SREBF1, EMX1, ITGA2, DNMT3A, APOA2, PAX4, SLC6A11, OXSR1, DUSP6, GIP, TGFBR2, SFRP1, GAL, SFRP2, NPC1, LOX, CRH, TXNIP, SHANK2, CCNO, ENG, GRIA1, HDAC5, SLC1A1, SLC1A2, SLC1A3, GATA4, XPC, ATP1A1, ADD3, ACACB, AGPAT2, NPAS2, SRR, BGLAP, MYO6, NKX6-1, MAP2K6, FZD1, LYN, SLC12A5, KCNJ8, XRCC5, ABCA3, VEGFC, GAD2, ASS…	4054	257	19416	1.3231261241719279	1	0.6042378965138037	0.601881452333161
GOTERM_BP_DIRECT	GO:0030324~lung development	28	0.6263982102908278	0.008713478950259378	LAMA5, EPAS1, SLC23A1, GLI1, ELK1, LIPA, SHH, GPC3, CCN2, STRA6, SREBF1, PDGFRA, FOXF1, FBXW7, ABCA3, WNT7B, PROX1, TBX5, TBX4, JMJD6, LHX3, LOX, TIMELESS, CRH, CHI3L1, FGFR2, CCDC40, EIF4G1	4054	83	19416	1.6156822653217706	1	0.606389318497704	0.6040244840690426
GOTERM_BP_DIRECT	GO:0007204~positive regulation of cytosolic calcium ion concentration	44	0.9843400447427294	0.008752921324405485	CX3CR1, GLP1R, CHRNA9, CXCR4, ADM, LPAR3, ITPR3, CXCL13, ADRA1B, MCHR1, LRP6, GALR2, CXCR3, P2RY1, CCR9, FFAR4, ABL2, CHRNA10, CCL1, CCR7, ITGAV, CCR6, TAC1, HCRT, CCR3, TRPM4, CD52, EDN1, TRPC5, XCR1, SPINK1, TRPC6, CAV3, AVPR1B, KISS1, DLG4, FKBP1B, ACKR4, ACKR3, ACKR2, GHRL, AVP, CD24, CCL28	4054	146	19416	1.4433639023862783	1	0.606389318497704	0.6040244840690426
GOTERM_BP_DIRECT	GO:0006836~neurotransmitter transport	18	0.4026845637583893	0.008878788044283015	SLC22A4, SLC22A3, SLC6A15, SLC1A1, SLC1A2, SLC1A3, SLC6A1, SLC6A4, SLC5A7, SLC6A7, SV2C, SV2B, SV2A, SLC28A2, SLC18A1, SLC18A2, SLC29A3, SLC29A2	4054	46	19416	1.8740910748375197	1	0.606389318497704	0.6040244840690426
GOTERM_BP_DIRECT	GO:0031643~positive regulation of myelination	10	0.22371364653243847	0.008879156052287335	MAG, MYRF, TENM4, NRDC, ITGAX, TPPP, DICER1, CST7, SOX10, QKI	4054	19	19416	2.5207072936411086	1	0.606389318497704	0.6040244840690426
GOTERM_BP_DIRECT	GO:0086064~cell communication by electrical coupling involved in cardiac conduction	8	0.1789709172259508	0.008925342843657235	RYR2, GJA1, GJA5, ATP1A2, ATP1A1, ATP1B1, PRKACA, PRKACB	4054	13	19416	2.947288527949604	1	0.606389318497704	0.6040244840690426
GOTERM_BP_DIRECT	GO:0007616~long-term memory	16	0.3579418344519016	0.009023701606215021	GRIA1, PRNP, SNAP25, LRRN4, LRRC66, PRKCZ, PJA2, MECP2, NTF4, NPAS4, RELN, RPS6KB1, CAMK2N1, APOE, SGK1, SHANK1	4054	39	19416	1.9648590186330692	1	0.6078763056593491	0.6055056721865301
GOTERM_BP_DIRECT	GO:0048791~calcium ion-regulated exocytosis of neurotransmitter	9	0.20134228187919465	0.009132330372053864	RIMS2, SYT5, RIMS1, SYT4, SYT2, SYT1, SYT15, DOC2B, SYT7	4054	16	19416	2.6940059200789346	1	0.6100243203987913	0.6076453099657353
GOTERM_BP_DIRECT	GO:0001947~heart looping	25	0.5592841163310962	0.00935110577144212	NOTCH2, NDRG4, IFT172, IHH, GATA4, SHH, GJA1, FGF8, SOX17, DVL2, TMED2, IFT57, FOXN4, TBX3, TGFBR2, MIB1, OVOL2, DNAAF19, AHI1, VANGL2, APLNR, FOLR1, NODAL, ENG, CCDC40	4054	72	19416	1.6629666173326756	1	0.6194328314766118	0.6170171291523225
GOTERM_BP_DIRECT	GO:0140588~chromatin looping	49	1.0961968680089484	0.009570912328596613	EIF4A2, DDX3Y, EIF4A1, DDX3X, CLPB, MCM8, EIF4A3, CHD5, CHD4, SMC6, DDX41, HELB, DHX58, SMARCAD1, BRD2, UPF1, ENTPD1, HFM1, DDX56, RECQL, DHX40, DDX19B, EID3, DDX39A, DDX39B, MYO3A, MCM4, MCM5, MCM6, RAD54L2, SMPDL3A, MCM2, BLM, DHX8, DDX25, YTHDC2, VPS4A, DDX21, NTPCR, DDX60, RECQL4, RAD21, ASCC3, FANCM, ATAD2, TOR1B, ATP13A4, ERCC6, RIGI	4054	167	19416	1.4052565810657913	1	0.6286697419312838	0.6262180169344451
GOTERM_BP_DIRECT	GO:0071260~cellular response to mechanical stimulus	26	0.5816554809843401	0.009725015608335781	TMEM87A, ITGB3, SCX, ATP1A2, AQP1, CNN2, BAG3, PIEZO2, CASP2, TNFRSF8, CASP8AP2, CRADD, TNFSF14, BNIP3, ITGA2, TNFRSF10A, NFKB1, MAG, IRF1, TLR8, TLR7, MAP3K14, MYD88, TLR3, PLEC, ENG	4054	76	19416	1.6384597408667205	1	0.6286697419312838	0.6262180169344451
GOTERM_BP_DIRECT	GO:0070527~platelet aggregation	19	0.42505592841163314	0.009767964064779675	FGB, PDGFRA, PDIA2, ENTPD1, ITGB3, STXBP1, FGG, ILK, SLC7A11, GP6, PEAR1, SLC6A4, ACTG1, MYL12B, MYH9, PTPN6, TLN1, CLIC1, F2RL3	4054	50	19416	1.81995066600888	1	0.6286697419312838	0.6262180169344451
GOTERM_BP_DIRECT	GO:0043524~negative regulation of neuron apoptotic process	46	1.029082774049217	0.00980689998735428	DLX1, UCN, CNTFR, GRN, BTG2, STXBP1, SLC1A1, PARK7, CLN8, CLU, SLC25A27, FOXQ1, MECP2, NTF4, FGF8, SYNGAP1, SIX4, CHL1, MDK, RAD21, NTF3, PPARGC1A, BOK, EPHA4, MIR181C, TGFB3, WFS1, LIG4, EN1, GDF5, POU4F1, ISL1, MT3, THAP11, TOX3, MAG, BBS10, MSH2, NMNAT1, PIK3CA, GDNF, MT-RNR2, CLCF1, GCLM, RETREG1, LGMN	4054	155	19416	1.4213536610595667	1	0.6286697419312838	0.6262180169344451
GOTERM_BP_DIRECT	GO:0090263~positive regulation of canonical Wnt signaling pathway	37	0.8277404921700223	0.009999623021530806	AMER1, EDA, DDX3X, SPIN4, XIAP, ILK, CCAR2, MIR501, SCEL, CDH3, GPC3, GPC5, DACT1, TRPM4, WLS, WNT10B, JUP, DAPK3, TPTEP2-CSNK1E, CSNK1D, CSNK1E, POU5F1, NFKB1, SFRP4, PPM1A, SFRP1, GPRC5B, SFRP2, BAMBI, TBL1XR1, WNK2, RLIM, LGR6, BMAL1, FGFR2, CSNK1G2, CSNK1G1	4054	119	19416	1.489123720529159	1	0.6342918380039296	0.6318181876104058
GOTERM_BP_DIRECT	GO:0032720~negative regulation of tumor necrosis factor production	27	0.6040268456375839	0.010054191922065057	MIR708, AKAP8, TREM2, NLRC3, CX3CL1, GPNMB, MIR132, RAD21, ZC3H12A, TSPO, LBP, TRIM27, LGALS9, HAVCR2, SLAMF1, ARG2, IRAK3, DICER1, LILRB4, POMC, CLEC4A, MC1R, ELF4, MIR125B1, MIR185, PTPN6, GHRL	4054	80	19416	1.6164035520473605	1	0.6342918380039296	0.6318181876104058
GOTERM_BP_DIRECT	GO:0050731~positive regulation of peptidyl-tyrosine phosphorylation	28	0.6263982102908278	0.010341442374063124	ITGB3, LRP4, TREM2, PTPRJ, CD3E, EFNA5, AREG, VTN, FGF8, RELN, NTF3, MLST8, TNFRSF14, IL6R, PRNP, IL15, RIPK2, LIF, IGF2, GFRA1, EFNA1, IL3, CD4, EHD4, CSPG4, ARHGEF2, ITGA5, PLPP3	4054	84	19416	1.5964479526393687	1	0.6472765782002187	0.644752289116786
GOTERM_BP_DIRECT	GO:1904862~inhibitory synapse assembly	12	0.2684563758389262	0.01092957286477168	GABRB3, NPAS4, GABRA2, GABRB2, GABRA1, NLGN2, GABRA6, CLSTN3, GABRA5, GABRA3, CBLN4, GABRG2	4054	26	19416	2.2104663959622024	1	0.6631998068860312	0.6606134194142149
GOTERM_BP_DIRECT	GO:0001954~positive regulation of cell-matrix adhesion	12	0.2684563758389262	0.01092957286477168	FERMT1, SFRP1, JUP, CSF1, ITGB3, CCR7, EMP2, CD3E, PRKCZ, FUT1, CCL28, CX3CL1	4054	26	19416	2.2104663959622024	1	0.6631998068860312	0.6606134194142149
GOTERM_BP_DIRECT	GO:0051928~positive regulation of calcium ion transport	12	0.2684563758389262	0.01092957286477168	CREB3, P2RX4, TRPC6, WFS1, WNK3, CAMK2A, CCL4, TSPO, ORAI1, ANK2, HCRT, MCHR1	4054	26	19416	2.2104663959622024	1	0.6631998068860312	0.6606134194142149
GOTERM_BP_DIRECT	GO:1901379~regulation of potassium ion transmembrane transport	12	0.2684563758389262	0.01092957286477168	KCNG1, YWHAE, DPP10, PRNP, KCNG3, DPP6, KCNIP1, KCNIP2, KCNS2, GNB2, KCNAB2, KCNAB3	4054	26	19416	2.2104663959622024	1	0.6631998068860312	0.6606134194142149
GOTERM_BP_DIRECT	GO:0051260~protein homooligomerization	40	0.8948545861297539	0.01145287028579649	KCNG1, KCNG2, BLM, KCNG3, KCNC1, KCNC2, KCNA2, MOSPD2, ZBTB1, KCNA4, KCNA6, IKZF4, NLRP6, C9, NACC2, BEND3, TP53BP1, ECT2, GSDMD, KCNF1, PRNP, KCND1, SGTB, KCND3, RIPK2, KCTD4, JMJD6, EHD1, KCTD8, EHD4, KCNS2, KCTD10, SHKBP1, NINJ1, VWA1, KCTD12, MICU1, RBMX, KCTD15, CARD11	4054	132	19416	1.4513163205812443	1	0.6896883780439113	0.6869986888101258
GOTERM_BP_DIRECT	GO:0007507~heart development	59	1.3199105145413872	0.011580448936564687	ACVRL1, ODAD2, ADM, LDB3, PTPRJ, GJA1, SHH, SALL1, SOX17, MB, GJA5, NKX3-1, KDM6B, MAP2K3, MAP2K2, CXADR, OSR1, TSC2, CACYBP, ISL1, TGFBR2, JMJD6, LOX, MYL2, KCNQ1, APLNR, FREM2, POPDC2, RAMP2, POPDC1, PRKDC, GATA4, HDAC9, PPP3R1, FLRT3, DVL2, SMYD1, TNNI3, DNAI1, MAP2K5, STRA6, FOXF1, NTRK3, IRX4, FN1, FOXJ1, TBX5, POU4F1, POU4F2, BICC1, TH, ID2, FGF19, ID3, TAB2, TEK, FGF12, MIXL1, FBN1	4054	210	19416	1.3455775600817534	1	0.6911481537342306	0.6884527715772597
GOTERM_BP_DIRECT	GO:0050850~positive regulation of calcium-mediated signaling	16	0.3579418344519016	0.011705334649951667	PDGFRB, PDGFRA, PRNP, EDN1, TRAT1, TREM2, PTPRJ, CD3E, ZAP70, CD4, P2RX4, CCL4, NMUR2, NMUR1, PRKACA, PRKACB	4054	40	19416	1.9157375431672423	1	0.6911481537342306	0.6884527715772597
GOTERM_BP_DIRECT	GO:0014070~response to organic cyclic compound	22	0.4921700223713647	0.011929616437193605	LYN, ATF2, CDKN2B, SETD2, BTG2, ABCD3, KCNC2, IGFBP4, EIF4A3, SLC7A11, ACACB, NR0B2, DUSP6, GIP, SRR, SFRP1, FGF8, PSMB2, FGF19, KCNQ3, SP7, MYD88	4054	62	19416	1.699444594745134	1	0.6911481537342306	0.6884527715772597
GOTERM_BP_DIRECT	GO:0019226~transmission of nerve impulse	11	0.24608501118568235	0.012085745800611152	SPTBN4, CACNG8, MAG, KCNJ8, CHRM5, S1PR1, DMRT3, CACNG2, CACNG5, PAFAH1B1, PLEC	4054	23	19416	2.290555758134746	1	0.6911481537342306	0.6884527715772597
GOTERM_BP_DIRECT	GO:0010460~positive regulation of heart rate	11	0.24608501118568235	0.012085745800611152	RYR2, EDN1, GCH1, EDN3, KCNQ1, PDE4D, SLC1A1, NPPA, ADM, SCN3B, TRPM4	4054	23	19416	2.290555758134746	1	0.6911481537342306	0.6884527715772597
GOTERM_BP_DIRECT	GO:1902004~positive regulation of amyloid-beta formation	11	0.24608501118568235	0.012085745800611152	EFNA1, EPHA4, LRRTM3, SP1, TPTEP2-CSNK1E, GSAP, APOE, CSNK1E, CLU, ABCG1, PICALM	4054	23	19416	2.290555758134746	1	0.6911481537342306	0.6884527715772597
GOTERM_BP_DIRECT	GO:0035235~ionotropic glutamate receptor signaling pathway	11	0.24608501118568235	0.012085745800611152	GRIA1, GRIA2, GRIN3B, GRIN3A, GPRIN1, GRIK4, GRIK1, GRIA3, CDK5R1, GRIN1, GRIA4	4054	23	19416	2.290555758134746	1	0.6911481537342306	0.6884527715772597
GOTERM_BP_DIRECT	GO:0042752~regulation of circadian rhythm	23	0.5145413870246085	0.012492215677391325	KLF10, OPN4, HDAC3, PRKDC, FBXW7, SIAH2, TPTEP2-CSNK1E, CSNK1D, NR1D2, CSNK1E, RORB, PROX1, CCAR2, PML, PER2, PPP1CB, PPP1CC, ID2, NOCT, TIMELESS, TARDBP, ATG7, PPARGC1A	4054	66	19416	1.6690137686684308	1	0.7070539975784139	0.7042965848315361
GOTERM_BP_DIRECT	GO:0016264~gap junction assembly	6	0.1342281879194631	0.012541780558379212	GJC1, GJB2, GJA1, GJB1, GJB6, GJA5	4054	8	19416	3.592007893438579	1	0.7070539975784139	0.7042965848315361
GOTERM_BP_DIRECT	GO:0051649~establishment of localization in cell	34	0.7606263982102908	0.01307724462094865	PON3, RYR2, MTTP, ATP1A4, SLC40A1, DNAH9, AQP3, AQP1, CNN2, GHRHR, ATP7B, LRRTM1, P2RY1, KCNN4, CFAP43, SLC18A1, SCN1A, MSR1, RSPH4A, ATP8B3, CAV3, EDN3, WHRN, ANO7, BHLHA15, NME5, ANO4, TRDN, XKR8, CFAP221, HAMP, SCN4B, SLC26A6, SLC27A4	4054	109	19416	1.4939237721946383	1	0.7283809768377242	0.7255403918230092
GOTERM_BP_DIRECT	GO:0050852~T cell receptor signaling pathway	37	0.8277404921700223	0.013131995170784068	ITK, PIK3CD, CD3G, PTPRJ, CBLB, CD3E, CD3D, CRKL, STK11, FCHO1, INPP5D, ZC3H12A, TRBC1, CSK, EIF2B1, ERMAP, CD276, EIF2B4, BTN3A1, RIPK2, PDE4D, BTN1A1, BTN3A2, FOSL2, ZAP70, CACNB3, THEMIS2, PIK3CA, CD8A, TRAF6, CD28, PTPN6, CD247, RBCK1, NFKBID, TNFRSF21, HLA-DQB1	4054	121	19416	1.464510105313801	1	0.7283809768377242	0.7255403918230092
GOTERM_BP_DIRECT	GO:0021675~nerve development	10	0.22371364653243847	0.013197177766336651	NELL2, NTF4, NGFR, NRP2, NTF3, KCNQ3, ILK, DICER1, SCN2A, SCN1A	4054	20	19416	2.3946719289590526	1	0.7283809768377242	0.7255403918230092
GOTERM_BP_DIRECT	GO:0033344~cholesterol efflux	13	0.29082774049217003	0.01328660732689269	SCARB1, APOA2, APOA1, APOC3, ABCA7, APOA4, COMT, LIPA, TSKU, NPC1, SOAT2, APOE, ABCG1	4054	30	19416	2.0753823384311794	1	0.7283809768377242	0.7255403918230092
GOTERM_BP_DIRECT	GO:0032024~positive regulation of insulin secretion	21	0.4697986577181208	0.01380337968238595	SNAP25, RPH3AL, NLGN2, ABAT, IRS2, MYRIP, DOC2B, NR0B2, ISL1, GCK, GIP, NNAT, ORAI1, FFAR2, GHRL, PLCB1, TARDBP, NKX6-1, PRKACA, PRKACB, F2RL2	4054	59	19416	1.7046817121403428	1	0.7441171970742497	0.7412152429782248
GOTERM_BP_DIRECT	GO:0061098~positive regulation of protein tyrosine kinase activity	9	0.20134228187919465	0.01413532479031472	EFNA1, EPHA4, GPRC5B, DLG4, IL34, DOK7, CASS4, NEDD9, SRCIN1	4054	17	19416	2.535534983603703	1	0.7441171970742497	0.7412152429782248
GOTERM_BP_DIRECT	GO:0048557~embryonic digestive tract morphogenesis	9	0.20134228187919465	0.01413532479031472	PDGFRA, SHH, FOXF1, HLX, ID2, IHH, TCF21, FGFR2, OVOL2	4054	17	19416	2.535534983603703	1	0.7441171970742497	0.7412152429782248
GOTERM_BP_DIRECT	GO:0071732~cellular response to nitric oxide	9	0.20134228187919465	0.01413532479031472	CCNA2, AIFM1, KCNC2, CDK2, GATA5, DPEP1, TRAF2, CFLAR, AQP1	4054	17	19416	2.535534983603703	1	0.7441171970742497	0.7412152429782248
GOTERM_BP_DIRECT	GO:0010765~positive regulation of sodium ion transport	9	0.20134228187919465	0.01413532479031472	WNK3, CNKSR3, ANK3, PRSS8, SCN5A, SCN3B, FGF12, SCN4B, SCN1B	4054	17	19416	2.535534983603703	1	0.7441171970742497	0.7412152429782248
GOTERM_BP_DIRECT	GO:0043116~negative regulation of vascular permeability	9	0.20134228187919465	0.01413532479031472	CLDN5, CEACAM1, RAMP2, DDAH1, PDE3A, PTPRJ, ADM, FERMT2, AMOT	4054	17	19416	2.535534983603703	1	0.7441171970742497	0.7412152429782248
GOTERM_BP_DIRECT	GO:1990918~double-strand break repair involved in meiotic recombination	7	0.15659955257270694	0.014386144624740827	TERB1, MAJIN, TERB2, FANCD2, SPO11, DMC1, HSF2BP	4054	11	19416	3.0477642732206123	1	0.7474213308631688	0.7445064911026005
GOTERM_BP_DIRECT	GO:0008347~glial cell migration	7	0.15659955257270694	0.014386144624740827	EPHA4, PTPRB, P2RY1, TSPO, NDN, CSPG4, MATN2	4054	11	19416	3.0477642732206123	1	0.7474213308631688	0.7445064911026005
GOTERM_BP_DIRECT	GO:0006811~monoatomic ion transport	42	0.9395973154362416	0.01452342425447619	GABRB3, SLC25A1, SLC22A3, GABRB1, SLC24A3, CHRNA2, SLC20A1, CHRNA4, SLC1A1, ATP1A4, SLC1A2, SLC5A12, SLC1A3, GLRA1, LASP1, SLC22A16, HEPH, NRAP, P2RY1, ATP5MF-PTCD1, SLC17A1, SLC12A7, SLC12A2, SLC12A3, SLC15A1, CHRNB4, SLC12A5, HTR3A, TOMM40L, SLC9A3, P2RX6, SLC9A4, SLC25A18, P2RX4, SLC9A9, SLCO1A2, FXYD7, FXYD5, PLP2, SLC22A7, SLC26A6, ATP6V1B1	4054	142	19416	1.4165664931870454	1	0.7496538922002028	0.7467303457593667
GOTERM_BP_DIRECT	GO:0086091~regulation of heart rate by cardiac conduction	16	0.3579418344519016	0.014971142280260754	YWHAE, KCNJ5, KCNH6, JUP, KCND3, ANK2, ISL1, CACNA1G, KCNQ1, DSG2, SCN5A, SCN3B, SCN4B, DSC2, SCN1B, TRPM4	4054	41	19416	1.8690122372363343	1	0.7560736086872826	0.7531250262405212
GOTERM_BP_DIRECT	GO:0002931~response to ischemia	23	0.5145413870246085	0.015016993636178852	MAP2K3, CX3CR1, POPDC1, KCNJ8, CAV3, CSF1, CAMK2A, NPR3, TREM2, AQP3, CX3CL1, PER2, RCAN1, GPR151, GJB2, P2RX4, AIFM1, MYB, MLYCD, SQSTM1, BCL2L2, MAP2K6, SLC26A5	4054	67	19416	1.644103115404723	1	0.7560736086872826	0.7531250262405212
GOTERM_BP_DIRECT	GO:0032753~positive regulation of interleukin-4 production	12	0.2684563758389262	0.015028258922202874	CD86, SLC7A5, FCER1G, IRF4, PRG2, CD28, LGALS9, CD3E, ZP3, PRKCZ, HAVCR2, HLA-E	4054	27	19416	2.1285972701858245	1	0.7560736086872826	0.7531250262405212
GOTERM_BP_DIRECT	GO:0032967~positive regulation of collagen biosynthetic process	12	0.2684563758389262	0.015028258922202874	UCN, RGCC, TGFB3, CREB3L1, ITGA2, MYB, IHH, SCX, VIM, LARP6, ENG, DDR2	4054	27	19416	2.1285972701858245	1	0.7560736086872826	0.7531250262405212
GOTERM_BP_DIRECT	GO:0003281~ventricular septum development	14	0.3131991051454139	0.01540317799575301	GATA4, PRDM1, SMAD6, TBX5, HOXA13, HECTD1, SALL1, GJA5, SALL4, CNTRL, XIRP2, MDM4, DAND5, STRA6	4054	34	19416	1.9720827650251023	1	0.7700246996488489	0.7670217098779198
GOTERM_BP_DIRECT	GO:0071300~cellular response to retinoic acid	24	0.5369127516778524	0.015499302043504318	LYN, WNT10B, WNT5B, OSR1, FZD7, TESC, WNT7B, SERPINF1, WNT9B, WNT8B, RORB, WNT9A, SLC6A4, AQP1, BRINP2, CYP26B1, SNW1, MYB, ABL2, HOXA2, ANKK1, BRINP3, FGFR2, EPHA3	4054	71	19416	1.6189331350709089	1	0.7700246996488489	0.7670217098779198
GOTERM_BP_DIRECT	GO:0043123~positive regulation of canonical NF-kappaB signal transduction	62	1.3870246085011184	0.016104014866613555	EDA, TRADD, ILK, PRL, CX3CL1, GJA1, TBK1, LGALS1, TFG, TNFSF10, TNFSF11, CCR7, LGALS9, WLS, UNC5CL, EDN1, RIPK2, RFPL1, TRAF2, IRAK3, RBX1, EDAR, PPM1A, GPRC5B, CLEC4D, TRAF6, PELI1, TLR8, TLR7, LTB, PRKD1, RBCK1, AJUBA, CARD14, TLR3, BIRC2, CARD11, BIRC3, LTF, CX3CR1, NFAT5, SLC20A1, XIAP, DDX21, ATP2C1, INAVA, IRAK1, UBD, TSPAN6, ECT2, TNFSF14, TNFSF15, CFLAR, S100B, BST2, CD4, PPP5C, CTH, TAB2…	4054	226	19416	1.3138907928801882	1	0.791293798124751	0.7882078618130304
GOTERM_BP_DIRECT	GO:0070374~positive regulation of ERK1 and ERK2 cascade	57	1.2751677852348993	0.01612650588705619	ARHGAP8, ITGB3, TREM2, DUSP15, CX3CL1, CRKL, FGF8, FFAR4, TNFSF11, TNFAIP8L3, CCR7, CCN2, LGALS9, PDE8B, HAVCR2, PDGFRB, FGB, PDGFRA, NPY5R, RIPK2, FBXW7, FGG, NRG1, NPNT, MIRLET7B, CHI3L1, DDR2, NECAB2, NOTCH2, SEMA7A, NDRG4, PRKCZ, P2RY6, GPNMB, P2RY1, PDGFC, APOE, SLAMF1, TPBG, GPR55, DDTL, ABCA7, CFLAR, MT3, SCIMP, MIR24-1, MOS, CD4, FGF19, ACKR3, TEK, FGFR4, FGFR3, FGFR2, FERMT2, NODAL, MAP3…	4054	205	19416	1.331671219030888	1	0.791293798124751	0.7882078618130304
GOTERM_BP_DIRECT	GO:0009636~response to toxic substance	26	0.5816554809843401	0.016249012958657896	PON3, GABRB1, DDC, KDM5C, KCNC1, CNP, SLC23A1, SLC7A11, SLC6A1, COMT, SLC6A4, SCFD1, SNN, GJC2, AIFM1, CDH1, CCL4, CYP2F1, SLC18A2, LYN, SLC6A14, DNMT3A, DHRS2, INMT, RPS6KB1, ERCC6	4054	79	19416	1.5762397507072248	1	0.7924135215237522	0.7893232184457253
GOTERM_BP_DIRECT	GO:0007193~adenylate cyclase-inhibiting G protein-coupled receptor signaling pathway	21	0.4697986577181208	0.016737260340425417	GABBR2, EDN1, GABBR1, GPR37, HTR1E, ADCY4, GNAI3, AKAP5, SSTR2, ADCY7, TAAR1, MCHR1, RXFP2, CORT, GPR176, P2RY1, PALM, S1PR1, APLNR, PRKACA, GPR146	4054	60	19416	1.6762703502713372	1	0.8112468441831807	0.8080830937529784
GOTERM_BP_DIRECT	GO:0086002~cardiac muscle cell action potential involved in contraction	11	0.24608501118568235	0.016912956970855722	SCN10A, SCN4A, SCN5A, ATP1A1, SCN2A, SCN3B, FGF12, SCN4B, SCN1B, CACNA1G, SCN1A	4054	24	19416	2.195115934879132	1	0.8147945149171644	0.811616929062034
GOTERM_BP_DIRECT	GO:0032703~negative regulation of interleukin-2 production	13	0.29082774049217003	0.017644862341616566	PRNP, LAG3, CR1, MIR181C, LAPTM5, LILRB4, GPR174, HOMER3, TRIM27, PRKACA, CD34, PRKACB, HAVCR2	4054	31	19416	2.0084345210624313	1	0.8449337997199402	0.841638674824819
GOTERM_BP_DIRECT	GO:0003151~outflow tract morphogenesis	19	0.42505592841163314	0.018526331663936125	FZD1, ATF2, FZD2, MIR17, NPY5R, EYA1, ELN, NOG, ILK, ISL1, TBX3, TGFBR2, CRKL, HEYL, CLDN5, SFRP2, SOX17, GJA5, DVL2	4054	53	19416	1.716934590574415	1	0.8682684701587597	0.86488234327803
GOTERM_BP_DIRECT	GO:0008344~adult locomotory behavior	19	0.42505592841163314	0.018526331663936125	TMOD1, CSTB, CNP, PBX3, EN1, ATP1A2, PARK7, GIP, ARCN1, MECP2, NTF4, GDNF, INPP5F, CHL1, SLITRK6, FGF12, SHANK2, FOXA2, PAFAH1B1	4054	53	19416	1.716934590574415	1	0.8682684701587597	0.86488234327803
GOTERM_BP_DIRECT	GO:0001932~regulation of protein phosphorylation	19	0.42505592841163314	0.018526331663936125	LYN, KDM4D, STAT2, SLC1A1, WNT9B, FN1, APOA1, ARR3, SMPD3, CDH5, SOCS1, GJC2, PIK3CA, LOX, PRKAR2B, TADA3, PLXNB2, TLR8, TLR7	4054	53	19416	1.716934590574415	1	0.8682684701587597	0.86488234327803
GOTERM_BP_DIRECT	GO:0034375~high-density lipoprotein particle remodeling	10	0.22371364653243847	0.018893392566387016	PNLIPRP1, SCARB1, APOA2, APOC3, APOA1, APOA4, APOE, PLTP, ABCG1, PNLIP	4054	21	19416	2.280639932341955	1	0.8682684701587597	0.86488234327803
GOTERM_BP_DIRECT	GO:0003091~renal water homeostasis	10	0.22371364653243847	0.018893392566387016	CYP11B2, WFS1, CYP4F2, CYP4F3, AQP4, PRKACA, AQP3, PRKACB, AQP1, ATP6V1B1	4054	21	19416	2.280639932341955	1	0.8682684701587597	0.86488234327803
GOTERM_BP_DIRECT	GO:0016358~dendrite development	16	0.3579418344519016	0.018896772592460115	GPR37, TRAPPC4, LST1, LAMA3, CD3E, IGSF9, CRKL, MECP2, RELN, GRIN3A, SYNGAP1, MAP2, FLRT1, GHRL, PAK3, FEZF2	4054	42	19416	1.8245119458735644	1	0.8682684701587597	0.86488234327803
GOTERM_BP_DIRECT	GO:0030177~positive regulation of Wnt signaling pathway	16	0.3579418344519016	0.018896772592460115	MACF1, CRBN, MBD2, LEF1, TMEM132A, CDC73, SHH, SFRP1, SALL1, DPEP2, SPIN1, LGR6, ATP6V0C, FGFR2, WLS, DACT1	4054	42	19416	1.8245119458735644	1	0.8682684701587597	0.86488234327803
GOTERM_BP_DIRECT	GO:0009267~cellular response to starvation	27	0.6040268456375839	0.019302845514364016	RIPOR1, WNT2B, USP33, PCSK9, FBXO22, FLCN, PAK1, MAP1LC3A, LAMP2, PAK6, PAK3, GLUL, ATG7, FADS1, PAK5, MFSD2A, KLF10, SREBF1, WNT9B, TSC2, INHBB, ELAPOR1, SFRP1, RRAGD, TBC1D7, DSC2, FOXA3	4054	84	19416	1.5394319543308197	1	0.8818294195039056	0.8783904067973234
GOTERM_BP_DIRECT	GO:0051301~cell division	98	2.192393736017897	0.019446709924298332	CCNT1, SMC2, PPP1CB, PPP1CC, PTTG1, CDC26, KMT5A, HMCN1, PELO, LIG1, LIG4, KNL1, PIMREG, KNSTRN, CCNY, CCNE1, TIMELESS, KIF20B, CCNO, LLGL2, ARL8B, BRSK2, NCAPG, BRCC3, KLHL13, PDS5A, NCAPH, ANAPC11, SYCE2, RAD21, TPPP, MARK4, NEK9, PLK5, UBE2I, UBE2C, RCC2, CDC7, CDC6, CDK8, TPX2, CDK7, CDK3, CDK2, CDK10, FBXL7, GPSM2, USP37, INTS13, DYRK3, CETN2, CLTC, CDC73, CKS1B, TUBA1C, BABAM2, TUBA1B, ZNRD…	4054	383	19416	1.225471796543014	1	0.8832707401947181	0.879826106536895
GOTERM_BP_DIRECT	GO:0009449~gamma-aminobutyric acid biosynthetic process	5	0.11185682326621924	0.01977886422879102	GAD1, ALDH1A1, SLC1A3, GAD2, ABAT	4054	6	19416	3.9911198815984217	1	0.8832707401947181	0.879826106536895
GOTERM_BP_DIRECT	GO:0007044~cell-substrate junction assembly	5	0.11185682326621924	0.01977886422879102	ITGB3, FN1, ITGA5, TLN1, TNS1	4054	6	19416	3.9911198815984217	1	0.8832707401947181	0.879826106536895
GOTERM_BP_DIRECT	GO:0150011~regulation of neuron projection arborization	5	0.11185682326621924	0.01977886422879102	NTNG1, NTNG2, MACF1, MYO9A, MFSD2A	4054	6	19416	3.9911198815984217	1	0.8832707401947181	0.879826106536895
GOTERM_BP_DIRECT	GO:0007520~myoblast fusion	12	0.2684563758389262	0.02018087257238988	ITGB1, ADAMTS15, ERVFRD-1, NPHS1, CAV3, ERVW-1, CAPN2, MYH9, WNT1, JAM2, CDON, KCNH1	4054	28	19416	2.0525759391077596	1	0.8961885814409338	0.8926935699898496
GOTERM_BP_DIRECT	GO:0045214~sarcomere organization	17	0.3803131991051454	0.02029801274878834	ITGB1, FHOD3, TPM3, KRT8, LDB3, MYOM2, ACTG1, TTN, SIX4, SYNPO2L, TNNT1, TNNT2, TCAP, FLNC, MYOZ1, MYH7, PLEC	4054	46	19416	1.769974904013213	1	0.8963827963339918	0.8928870274717005
GOTERM_BP_DIRECT	GO:0032496~response to lipopolysaccharide	42	0.9395973154362416	0.020566843893140986	HPGD, CNP, IL23R, HMGB2, XIAP, MGST2, ADM, ADH5, C2, PRDX2, SRR, DUSP10, IRAK1, CNR2, NOCT, CCR7, LBP, S100A14, LGALS9, HNRNPA0, AKIRIN2, EDN1, GCH1, KCNJ8, FMO1, RPL13A, IRAK3, SMAD6, FOSL2, ATP4B, GJB2, TH, RPS6KB1, MAPKAPK3, GJB6, PELI1, TAB2, REN, TRIB1, S100A9, S100A8, FGFR2	4054	145	19416	1.38725822091421	1	0.9032366967214237	0.8997141985960792
GOTERM_BP_DIRECT	GO:0033627~cell adhesion mediated by integrin	15	0.33557046979865773	0.02188876807947389	ITGB1, COL16A1, ITGB5, ITGA4, ITGB4, ITGB3, ITGA2, ITGA2B, VTN, ITGAX, ITGAV, ITGB6, ITGA5, ITGA9, FBN1	4054	39	19416	1.842055329968502	1	0.9130502964080333	0.9094895266019383
GOTERM_BP_DIRECT	GO:0006936~muscle contraction	25	0.5592841163310962	0.022000882096289642	LMOD1, LMOD3, MYOM2, TTN, GJC1, CKMT2, GLRA1, CHRND, CALD1, GALR2, ANKRD2, TMOD1, GAMT, KCNIP1, TPM3, KCNIP2, KCND3, TRDN, MYH1, P2RX6, MYH2, MYL1, MYOT, SCN4A, MYH7	4054	77	19416	1.5549817720513328	1	0.9130502964080333	0.9094895266019383
GOTERM_BP_DIRECT	GO:0000082~G1/S transition of mitotic cell cycle	26	0.5816554809843401	0.022249477139239776	ITGB1, USP37, CAMK2A, ACVR1B, IQGAP3, GSPT1, GPR132, SKP2, CDC7, PIAS1, CCNA2, CCNA1, LATS2, CDC34, RPS6KB1, CCNE1, CCNG2, CDK3, CCNG1, CDK2, ID4, SPDYA, RHOU, BCAT1, MNAT1, CCNO	4054	81	19416	1.5373202506897623	1	0.9130502964080333	0.9094895266019383
GOTERM_BP_DIRECT	GO:0008544~epidermis development	26	0.5816554809843401	0.022249477139239776	COL17A1, CRABP2, BNC1, IFT172, LAMA3, LAMC2, PLOD1, ATP2C1, AGPAT2, KLK7, PTHLH, KRT83, NTF4, SCEL, SVEP1, CCN2, KRTDAP, CDSN, KRT2, KRT34, KRT31, ALDH3A2, EDAR, SPINT1, FABP5, RBP2	4054	81	19416	1.5373202506897623	1	0.9130502964080333	0.9094895266019383
GOTERM_BP_DIRECT	GO:0030509~BMP signaling pathway	27	0.6040268456375839	0.022429312873182332	ACVRL1, NOTCH2, ATF2, AMHR2, LEF1, CHRD, SCX, ACVR1B, CHRDL1, SMPD3, HIVEP1, USP9Y, NOG, SMAD9, RGMB, GDF6, SMAD6, GDF5, POU5F1, RUNX2, RGMA, TGFBR2, BMP5, GDF7, SFRP1, SFRP2, ENG	4054	85	19416	1.5213209901622216	1	0.9130502964080333	0.9094895266019383
GOTERM_BP_DIRECT	GO:0060070~canonical Wnt signaling pathway	33	0.738255033557047	0.022437613906087263	EDA, WNT2B, TCF7, LEF1, WNT8B, LRP6, SHH, FRZB, DVL2, GPC3, DACT3, NDP, WNT1, BCL9L, FZD1, WNT10B, EDN1, FZD2, WNT5B, JUP, FZD7, SIAH2, WNT7B, SIAH1, AXIN1, WNT9B, CSNK1E, WNT9A, ISL1, SFRP4, SFRP1, SFRP2, LATS2	4054	109	19416	1.4499848377183255	1	0.9130502964080333	0.9094895266019383
GOTERM_BP_DIRECT	GO:0007229~integrin-mediated signaling pathway	33	0.738255033557047	0.022437613906087263	ITGB1, LAMA5, SEMA7A, COL16A1, ITGB5, ITGB4, ITGB3, ITGA2B, NEDD9, ILK, ADAMTS18, ITGAX, ITGAV, CCN2, ITGB6, VAV3, ITGA4, ITGA2, RCC2, ADAM33, FN1, APOA1, FERMT1, CEACAM1, DIAPH3, MYH9, PRKD1, ITGA5, PLPP3, TLN1, FERMT2, LIMS2, ITGA9	4054	109	19416	1.4499848377183255	1	0.9130502964080333	0.9094895266019383
GOTERM_BP_DIRECT	GO:0048661~positive regulation of smooth muscle cell proliferation	19	0.42505592841163314	0.022503792416582055	PDGFRB, EDN1, NPY5R, HDAC1, ITGB3, ITGA2, IL18, PIK3R1, CX3CL1, SMPD3, IRAK1, PIK3CA, RPS6KB1, ID2, MYB, S1PR1, MNAT1, IL6R, MYD88	4054	54	19416	1.6851395055637777	1	0.9130502964080333	0.9094895266019383
GOTERM_BP_DIRECT	GO:0007596~blood coagulation	31	0.6935123042505592	0.022601160140697938	ANXA8L1, ITGB3, F13A1, PTPRJ, SLC4A1, PRRG4, SHH, SCUBE1, PRRG1, CD59, HGFAC, FGB, ENTPD1, F10, CYP4F2, ITGA2, CYP4F3, ANXA5, RAB27A, GP1BA, CYP4F11, GP5, F7, PROCR, GP9, SERPING1, ANGPTL4, HRG, F2RL2, ANGPTL1, F2RL3	4054	101	19416	1.4699966296580325	1	0.9130502964080333	0.9094895266019383
GOTERM_BP_DIRECT	GO:0010989~negative regulation of low-density lipoprotein particle clearance	8	0.1789709172259508	0.022625947918041577	MYLIP, MIR17, KHSRP, MIR185, APOC3, PCSK9, IL19, CSK	4054	15	19416	2.55431672422299	1	0.9130502964080333	0.9094895266019383
GOTERM_BP_DIRECT	GO:0045956~positive regulation of calcium ion-dependent exocytosis	8	0.1789709172259508	0.022625947918041577	SCAMP5, SYT4, RPH3AL, SYT10, STXBP1, DOC2B, SYT7, CACNA1G	4054	15	19416	2.55431672422299	1	0.9130502964080333	0.9094895266019383
GOTERM_BP_DIRECT	GO:0045806~negative regulation of endocytosis	8	0.1789709172259508	0.022625947918041577	SCAMP5, MTMR2, MCTP1, ABCA7, PRKD1, SNX33, EPHA3, PACSIN1	4054	15	19416	2.55431672422299	1	0.9130502964080333	0.9094895266019383
GOTERM_BP_DIRECT	GO:0089718~amino acid import across plasma membrane	8	0.1789709172259508	0.022625947918041577	SLC22A4, SLC7A5, SLC6A7, SLC47A1, SLC7A8, SLC6A14, SLC7A1, SLC7A2	4054	15	19416	2.55431672422299	1	0.9130502964080333	0.9094895266019383
GOTERM_BP_DIRECT	GO:0036376~sodium ion export across plasma membrane	8	0.1789709172259508	0.022625947918041577	ATP4B, ATP4A, FXYD2, NPPA, ATP1A4, ATP1A2, ATP1A1, ATP1B1	4054	15	19416	2.55431672422299	1	0.9130502964080333	0.9094895266019383
GOTERM_BP_DIRECT	GO:0030007~intracellular potassium ion homeostasis	8	0.1789709172259508	0.022625947918041577	ATP4B, SLC12A2, ATP4A, FXYD2, ATP1A4, ATP1A2, ATP1A1, ATP1B1	4054	15	19416	2.55431672422299	1	0.9130502964080333	0.9094895266019383
GOTERM_BP_DIRECT	GO:0034976~response to endoplasmic reticulum stress	30	0.6711409395973155	0.022628117800022968	PPP1R15A, ERO1A, SRPX, PPP1R15B, ELAVL4, ATP2A1, PIK3R1, SCAMP5, PPP2CB, CREB3L3, CREB3L1, CREB3L2, DNAJB9, PDIA2, XBP1, KCNJ8, WFS1, TRAF2, MIR200C, BBS10, TMEM258, TMX1, TMEM33, DNAJC10, ANKS4B, ERP27, P4HB, TARDBP, ATF6, ATF3	4054	97	19416	1.48124036842828	1	0.9130502964080333	0.9094895266019383
GOTERM_BP_DIRECT	GO:0090102~cochlea development	13	0.29082774049217003	0.022991947750448	GABRB2, EPHA4, GABRA5, MYO7A, SOBP, CCNA2, CECR2, KCNQ1, SLITRK6, KCNK3, MCM2, PAFAH1B1, SLC26A5	4054	32	19416	1.9456709422792304	1	0.9134729724046613	0.9099105542206704
GOTERM_BP_DIRECT	GO:0035136~forelimb morphogenesis	6	0.1342281879194631	0.023406314738810448	ARK2C, ZBTB16, FMN1, TBX5, GDF5, TBX3	4054	9	19416	3.192895905278737	1	0.9134729724046613	0.9099105542206704
GOTERM_BP_DIRECT	GO:0042074~cell migration involved in gastrulation	6	0.1342281879194631	0.023406314738810448	SOX17, GPC3, CER1, NODAL, MIXL1, AMOT	4054	9	19416	3.192895905278737	1	0.9134729724046613	0.9099105542206704
GOTERM_BP_DIRECT	GO:0061518~microglial cell proliferation	6	0.1342281879194631	0.023406314738810448	CSF1, IL34, TREM2, NDP, CLU, CX3CL1	4054	9	19416	3.192895905278737	1	0.9134729724046613	0.9099105542206704
GOTERM_BP_DIRECT	GO:0071467~cellular response to pH	6	0.1342281879194631	0.023406314738810448	GJA1, HVCN1, KCNK18, MCOLN1, GPLD1, ASIC1	4054	9	19416	3.192895905278737	1	0.9134729724046613	0.9099105542206704
GOTERM_BP_DIRECT	GO:0086014~atrial cardiac muscle cell action potential	6	0.1342281879194631	0.023406314738810448	GJC1, GJA1, KCNQ1, ANK2, SCN5A, SCN3B	4054	9	19416	3.192895905278737	1	0.9134729724046613	0.9099105542206704
GOTERM_BP_DIRECT	GO:0031295~T cell costimulation	16	0.3579418344519016	0.02355792670058568	LYN, CD86, TNFSF14, CD160, PDCD1LG2, CD3E, SPN, EFNB2, LGALS1, PIK3CA, CD28, CSK, PTPN6, TNFRSF14, CD24, CARD11	4054	43	19416	1.7820814355044114	1	0.9134729724046613	0.9099105542206704
GOTERM_BP_DIRECT	GO:0045746~negative regulation of Notch signaling pathway	16	0.3579418344519016	0.02355792670058568	DLX1, YTHDF2, FBXW7, WWP2, CCNC, MIR200C, DLK2, DLL3, OVOL2, TSPAN15, HERC2, TCIM, MIR1224, CDK3, MIR141, BEND6	4054	43	19416	1.7820814355044114	1	0.9134729724046613	0.9099105542206704
GOTERM_BP_DIRECT	GO:0051965~positive regulation of synapse assembly	21	0.4697986577181208	0.024044034213981984	LINGO4, NLGN2, LRRN3, CLSTN3, LRTM2, TPBG, AMIGO2, EFNA5, PTPRD, CUX2, SRPX2, SLITRK2, LRRTM3, FLRT2, FLRT3, LRRTM1, SLITRK4, FLRT1, SLITRK6, LRRN1, GHRL	4054	62	19416	1.62219711316581	1	0.9277962522667126	0.9241779752733463
GOTERM_BP_DIRECT	GO:0008285~negative regulation of cell population proliferation	109	2.4384787472035794	0.024864526532527402	TES, IFIT3, RXFP2, CDH5, STK11, FTH1, TNFRSF8, CER1, MEN1, H2AC6, FBXO2, TSC2, P3H1, LDOC1, DLEC1, SULT2B1, SFRP4, SFRP1, SFRP2, COL4A3, ATF5, GPLD1, DPT, NACC2, IGFBP6, S100A11, ZBTB7C, LYN, TGFB3, TNFRSF9, ZBTB16, RARRES1, LIF, DHCR24, NMI, CDC6, MIR29A, SMAD6, SMARCA2, BMP5, FOSL1, RGCC, MIR221, GJB6, WNK2, CDK10, MDM4, HRG, BAP1, CD200, ACVRL1, TENM1, BTG3, BTG2, SPIN4, CHD5, CXCL1, ADM, PTPR…	4054	435	19416	1.2000884609495943	1	0.9548218425461852	0.9510981694905891
GOTERM_BP_DIRECT	GO:0030225~macrophage differentiation	14	0.3131991051454139	0.025374917325936608	NPM1, CSF2, CSF1, IL15, CEBPE, LIF, IL31RA, CFLAR, FOSL2, IL1RL1, CD4, SOCS1, DIAPH3, IGHE	4054	36	19416	1.8625226114125966	1	0.9697366241532216	0.9659547855132984
GOTERM_BP_DIRECT	GO:0016055~Wnt signaling pathway	52	1.1633109619686801	0.025997598807800497	CALCOCO1, WNT2B, DDX3X, LDB1, CPZ, CCAR2, CDC73, SOX17, SPIN1, DACT1, WLS, TLE3, WNT5B, WNT9B, AXIN1, CSNK1D, MITF, ZBTB33, KREMEN2, HIC1, DKK3, SHISA6, SFRP4, CCNY, CCNE1, DPEP2, TAX1BP3, TRABD2B, CSNK1G2, CSNK1G1, AMER1, MACF1, TCF7, LEF1, LRP4, XIAP, KLHL12, NKD1, LRP6, DVL2, WNT1, WNT10B, FZD2, WNT7B, MBD2, CELA1, MIR224, CPE, AMOTL1, CD24, LGR6, FERMT2	4054	189	19416	1.3177030720197962	1	0.9861421561629977	0.9822963382184697
GOTERM_BP_DIRECT	GO:0010996~response to auditory stimulus	10	0.22371364653243847	0.026176373751464654	UCN, GAP43, KCNC1, MDK, CHRNA9, KCNQ3, CHRNA10, XPC, ATP1A2, SLC26A5	4054	22	19416	2.176974480871866	1	0.9861421561629977	0.9822963382184697
GOTERM_BP_DIRECT	GO:0006883~intracellular sodium ion homeostasis	10	0.22371364653243847	0.026176373751464654	ATP4B, SLC12A2, ATP4A, FXYD2, TMPRSS3, ATP1A4, SLC1A3, ATP1A2, ATP1A1, ATP1B1	4054	22	19416	2.176974480871866	1	0.9861421561629977	0.9822963382184697
GOTERM_BP_DIRECT	GO:0095500~acetylcholine receptor signaling pathway	12	0.2684563758389262	0.02652504953687927	SLURP2, CHRND, LYNX1, CHRNB4, CHRNA2, CHRNA4, LYPD1, LY6G6D, LY6H, LY6G6E, CRKL, LY6E	4054	29	19416	1.9817974584488711	1	0.9945642394747797	0.990685576570802
GOTERM_BP_DIRECT	GO:0030178~negative regulation of Wnt signaling pathway	19	0.42505592841163314	0.02709899730674213	TPTEP2-CSNK1E, APCDD1L, TSC2, NFATC1, CSNK1E, SHISA2, TSKU, HIC1, NKD1, DKK3, SFRP4, SFRP1, SFRP2, FRZB, DACT3, TAX1BP3, TRABD2B, VGLL4, DACT1	4054	55	19416	1.6545006054626181	1	1	0.9962254655259185
GOTERM_BP_DIRECT	GO:0016266~O-glycan processing	15	0.33557046979865773	0.02737215531106341	GALNT7, GALNT6, GALNT14, GALNT13, GALNT4, GALNT15, GALNT2, GALNT10, B3GNT6, B3GNT3, B3GNT2, GCNT3, GCNT4, ST3GAL1, GALNT8	4054	40	19416	1.7960039467192894	1	1	0.9962254655259185
GOTERM_BP_DIRECT	GO:0030036~actin cytoskeleton organization	61	1.3646532438478747	0.027854887461046664	ARHGAP8, LDB3, FMN1, CXCL1, RND3, ANTXR1, AMOT, PHACTR3, ARFIP2, PHACTR1, THSD7A, HMCN1, CXADR, SHROOM4, INF2, PIK3CA, RHOJ, ELMO1, MYH9, TLN1, PFN1, ARHGEF5, PFN3, PAFAH1B1, PFN2, SPTBN4, MACF1, BRSK2, TNXB, ATP2C1, ADD2, SPTA1, FGD4, SDCBP, PAK1, FGD6, S1PR1, XIRP2, DMD, NPHP4, FLNC, S1PR2, WASF1, WASF2, SPTBN1, SPECC1, VASP, IQSEC3, LIMK1, FOXJ1, PARVA, PARVB, SSH1, FMNL3, DIAPH1, SMTN, DIAPH3…	4054	228	19416	1.28135954093423	1	1	0.9962254655259185
GOTERM_BP_DIRECT	GO:0010976~positive regulation of neuron projection development	36	0.8053691275167786	0.027887154707435382	ATF1, WASHC5, NDRG4, STMN2, KATNB1, AP2A1, CX3CL1, NCKIPSD, RELN, FUT9, MDK, GPC2, ABL2, DMD, APOE, SCN1B, FZD1, LYN, PLK5, NTRK3, SERPINF1, DDX56, P3H1, CFLAR, MIR200C, RGMA, EHD1, LRRC7, PLXNB2, PRKD1, CAMK1, SERPINI1, TOX, S100A9, EPHA3, DDR2	4054	123	19416	1.4017591779272505	1	1	0.9962254655259185
GOTERM_BP_DIRECT	GO:0006865~amino acid transport	16	0.3579418344519016	0.02902872648830959	SLC43A2, SLC6A15, SLC6A14, SLC7A14, SLC6A11, SLC16A10, SLC6A1, SLC7A10, SLC7A1, SLC7A2, SLC6A4, SLC7A4, SLC25A29, SLC7A8, SLC38A3, SLC38A4	4054	44	19416	1.7415795846974929	1	1	0.9962254655259185
GOTERM_BP_DIRECT	GO:0016042~lipid catabolic process	31	0.6935123042505592	0.02932930648687254	PNLIPRP1, PLD6, PLA2G6, LIPA, PLCXD2, LIPF, NEU4, LIPH, SULT2A1, PLA2G12A, PLA2G12B, PLCL2, APOC3, PLAAT3, APOA4, PRDX6, SIRT2, NCEH1, PLCB4, CLPS, PCCA, TBL1XR1, ASPG, PLBD1, PLIN1, PLCB1, PLCD4, PNPLA1, PNLIP, PLA1A, PAFAH1B1	4054	103	19416	1.4414530057811774	1	1	0.9962254655259185
GOTERM_BP_DIRECT	GO:0005977~glycogen metabolic process	13	0.29082774049217003	0.02944127907337267	PRKAG2, PPP1R3A, PYGM, PCDH12, COMT, G6PC1, GNMT, PPP1CB, PPP1R2, PPP1CC, PPP1R3C, PPP1R1A, PHKG2	4054	33	19416	1.8867112167556175	1	1	0.9962254655259185
GOTERM_BP_DIRECT	GO:0007076~mitotic chromosome condensation	9	0.20134228187919465	0.029585377854351915	AKAP8, NCAPG, NCAPD2, KMT5A, PAM, NCAPH, SMC2, TTN, RAB33B	4054	19	19416	2.2686365642769974	1	1	0.9962254655259185
GOTERM_BP_DIRECT	GO:0050862~positive regulation of T cell receptor signaling pathway	9	0.20134228187919465	0.029585377854351915	TESPA1, TRAT1, CD81, RPS3, CCR7, UBR2, KCNN4, LIPA, CARD11	4054	19	19416	2.2686365642769974	1	1	0.9962254655259185
GOTERM_BP_DIRECT	GO:0002076~osteoblast development	9	0.20134228187919465	0.029585377854351915	HDAC4, SHH, JUND, BGLAP, CLEC5A, HOXA2, PTHLH, RUNX2, MEN1	4054	19	19416	2.2686365642769974	1	1	0.9962254655259185
GOTERM_BP_DIRECT	GO:0035994~response to muscle stretch	9	0.20134228187919465	0.029585377854351915	RYR2, EDN1, PIK3CA, ANKRD23, NPPA, TCAP, DMD, NFKB1, DDR2	4054	19	19416	2.2686365642769974	1	1	0.9962254655259185
GOTERM_BP_DIRECT	GO:0042060~wound healing	25	0.5592841163310962	0.02976344857104616	NOTCH2, MACF1, SCARB1, ITGB3, GATA4, TSKU, AQP1, CNN2, EPB41L4B, PAK1, NLRP6, ITGB6, MYOZ1, PDGFRA, TPM3, NOG, FN1, NRG1, NFATC1, CFLAR, DCBLD2, EPPK1, PLPP3, PLEC, ENG	4054	79	19416	1.515615144910793	1	1	0.9962254655259185
GOTERM_BP_DIRECT	GO:0001503~ossification	27	0.6040268456375839	0.02984948183347848	GRP, DMP1, CHRDL1, FSTL3, CLEC3B, SPP1, TNFSF11, CCN2, OSTF1, GPM6B, AHSG, IGF2, BMP8B, KAZALD1, RUNX3, RUNX2, BMP5, DSPP, CORO7-PAM16, IGSF10, TRAF6, COL5A2, TMEM119, GPLD1, ATP6V1B1, LTF, DDR2	4054	87	19416	1.4863480938366536	1	1	0.9962254655259185
GOTERM_BP_DIRECT	GO:0001501~skeletal system development	38	0.8501118568232663	0.030367851470476062	HDAC4, NCAN, NPR3, COL11A2, LECT2, WFIKKN2, CHRD, B3GLCT, IHH, HOXA13, PTHLH, HOXA11, PAPSS1, DLL3, EXTL1, FRZB, BGLAP, TRPS1, PRDX1, SHOX, JAG2, GDF10, TRAPPC2, COL27A1, AHSG, NOG, BMP8B, EN1, GDF3, TBX3, BMP5, BCAN, COL5A2, TLL1, COL9A2, FGFR3, MATN3, FBN1	4054	132	19416	1.378750504552182	1	1	0.9962254655259185
GOTERM_BP_DIRECT	GO:0048839~inner ear development	17	0.3803131991051454	0.030387603536257253	CEBPD, TGFB3, PLPPR4, HPCA, HOXA13, SLC25A27, SHH, GJB2, MAF, LHX3, KCNQ1, GJB6, CYTL1, ANP32B, LRP10, FREM2, STOX1	4054	48	19416	1.696225949679329	1	1	0.9962254655259185
GOTERM_BP_DIRECT	GO:0003009~skeletal muscle contraction	11	0.24608501118568235	0.030586640057345044	CHRND, RPS6KB1, STAC, TNNT1, TNNC1, STAC3, MYH14, TCAP, TNNI3, RCSD1, MYH7	4054	26	19416	2.0262608629653522	1	1	0.9962254655259185
GOTERM_BP_DIRECT	GO:0031214~biomineral tissue development	11	0.24608501118568235	0.030586640057345044	SLC20A1, AMBN, TMEM119, SPP1, KLK4, DMP1, FAM20A, OTOP1, CEMP1, DDR2, DSPP	4054	26	19416	2.0262608629653522	1	1	0.9962254655259185
GOTERM_BP_DIRECT	GO:0032727~positive regulation of interferon-alpha production	11	0.24608501118568235	0.030586640057345044	SETD2, DDX3X, TBK1, RIPK2, IRF7, TLR8, TLR7, NMBR, TLR3, HSPD1, RIGI	4054	26	19416	2.0262608629653522	1	1	0.9962254655259185
GOTERM_BP_DIRECT	GO:0009786~regulation of asymmetric cell division	4	0.0894854586129754	0.030673123714220103	INSC, WNT9B, PAX6, POU5F1	4054	4	19416	4.789343857918106	1	1	0.9962254655259185
GOTERM_BP_DIRECT	GO:2000651~positive regulation of sodium ion transmembrane transporter activity	4	0.0894854586129754	0.030673123714220103	WNK2, WNK3, DMD, ANK3	4054	4	19416	4.789343857918106	1	1	0.9962254655259185
GOTERM_BP_DIRECT	GO:1904717~regulation of AMPA glutamate receptor clustering	4	0.0894854586129754	0.030673123714220103	FRRS1L, SLC7A11, SHANK3, SHISA6	4054	4	19416	4.789343857918106	1	1	0.9962254655259185
GOTERM_BP_DIRECT	GO:0086016~AV node cell action potential	4	0.0894854586129754	0.030673123714220103	SCN10A, SCN5A, SCN4B, CACNA1G	4054	4	19416	4.789343857918106	1	1	0.9962254655259185
GOTERM_BP_DIRECT	GO:1905475~regulation of protein localization to membrane	4	0.0894854586129754	0.030673123714220103	GPC1, GPC3, GPC2, GPC5	4054	4	19416	4.789343857918106	1	1	0.9962254655259185
GOTERM_BP_DIRECT	GO:0001865~NK T cell differentiation	4	0.0894854586129754	0.030673123714220103	ITK, ATF2, ZBTB7B, FOSL2	4054	4	19416	4.789343857918106	1	1	0.9962254655259185
GOTERM_BP_DIRECT	GO:1902995~positive regulation of phospholipid efflux	4	0.0894854586129754	0.030673123714220103	ABCA3, APOA1, ABCA7, APOE	4054	4	19416	4.789343857918106	1	1	0.9962254655259185
GOTERM_BP_DIRECT	GO:0042472~inner ear morphogenesis	19	0.42505592841163314	0.03236383527161311	INSIG2, FOXG1, INSIG1, CHRNA9, OTOP1, SOBP, NTN1, POU4F3, ALDH1A3, SIX4, KCNQ1, MYO6, KCNQ4, CHRNA10, OTX1, WNT1, FGFR2, HMX2, ATP6V1B1	4054	56	19416	1.624955951793643	1	1	0.9962254655259185
GOTERM_BP_DIRECT	GO:0035313~wound healing, spreading of epidermal cells	8	0.1789709172259508	0.033120983787362626	ITGB1, ACVRL1, ITGB5, ITGB3, ITGAV, ITGA5, AJUBA, ARHGAP24	4054	16	19416	2.394671928959053	1	1	0.9962254655259185
GOTERM_BP_DIRECT	GO:0001944~vasculature development	8	0.1789709172259508	0.033120983787362626	CDH5, STK11, PIK3CA, FBXW7, APLNR, TCF21, ANP32B, NODAL	4054	16	19416	2.394671928959053	1	1	0.9962254655259185
GOTERM_BP_DIRECT	GO:0045446~endothelial cell differentiation	8	0.1789709172259508	0.033120983787362626	FZD1, KDM6B, SCUBE1, FZD2, S1PR1, CXCR4, NDP, HOXB5	4054	16	19416	2.394671928959053	1	1	0.9962254655259185
GOTERM_BP_DIRECT	GO:0010832~negative regulation of myotube differentiation	8	0.1789709172259508	0.033120983787362626	HDAC4, HDAC5, MYOCD, XBP1, TMEM119, MIR200B, BHLHA15, RPL3L	4054	16	19416	2.394671928959053	1	1	0.9962254655259185
GOTERM_BP_DIRECT	GO:0042592~homeostatic process	8	0.1789709172259508	0.033120983787362626	PKHD1, NR5A2, WNK2, WNT7B, STK39, IL31RA, RPL13A, OXSR1	4054	16	19416	2.394671928959053	1	1	0.9962254655259185
GOTERM_BP_DIRECT	GO:0009611~response to wounding	22	0.4921700223713647	0.03392930201308629	CX3CR1, REG3A, RIPOR1, ITGB4, TMPRSS4, SLC1A2, FN1, SLC1A3, INHBB, PAX6, NMNAT3, COMT, GLI1, POU5F1, FOSL1, GAP43, NMNAT1, MDK, CCN2, WNT1, F2RL2, F2RL3	4054	68	19416	1.5494936010911518	1	1	0.9962254655259185
GOTERM_BP_DIRECT	GO:0007129~homologous chromosome pairing at meiosis	12	0.2684563758389262	0.03418941081683023	TERB1, MAJIN, RNF212, TERB2, IHO1, FANCD2, CCNE1, DMC1, MEI4, MAEL, MEIOB, TEX15	4054	30	19416	1.915737543167242	1	1	0.9962254655259185
GOTERM_BP_DIRECT	GO:0048701~embryonic cranial skeleton morphogenesis	12	0.2684563758389262	0.03418941081683023	TBX15, PDGFRA, SETD2, SIX4, EIF4A3, WNT9B, PAX5, GRHL2, NODAL, FGFR2, RUNX2, TGFBR2	4054	30	19416	1.915737543167242	1	1	0.9962254655259185
GOTERM_BP_DIRECT	GO:0001656~metanephros development	12	0.2684563758389262	0.03418941081683023	ROBO2, SHH, FGF8, SOX17, EYA1, GDNF, ID3, CTSH, GDF6, HOXA11, FBN1, NKX3-1	4054	30	19416	1.915737543167242	1	1	0.9962254655259185
GOTERM_BP_DIRECT	GO:0007613~memory	27	0.6040268456375839	0.03419710531324611	B4GALT2, CX3CR1, SLC1A1, FOXO6, TREM2, ITPR3, SLC6A1, COMT, SLC6A4, HRH1, ATXN1, PAK6, PAK5, ASIC1, SYT4, KCNK10, ABCA7, SORCS3, S100B, GIP, TH, TAFA2, ITGA5, PLCB1, SCN2A, SHANK3, LGMN	4054	88	19416	1.4694577745885096	1	1	0.9962254655259185
GOTERM_BP_DIRECT	GO:0045666~positive regulation of neuron differentiation	27	0.6040268456375839	0.03419710531324611	FOXG1, MIR146A, SOCS2, BRINP2, DMD, NRCAM, NKX6-1, ECT2, FEZF2, BRINP3, BEND6, CDON, TRPC5, TCF12, NAP1L2, MMD2, S100B, GDF6, GDF5, GDF7, HEYL, PCP4, GPRC5B, TCF3, ARHGEF2, HOXD3, EIF4G1	4054	88	19416	1.4694577745885096	1	1	0.9962254655259185
GOTERM_BP_DIRECT	GO:0007565~female pregnancy	25	0.5592841163310962	0.03434856622907989	UCN, COL16A1, HPGD, ADM, PRL, PTHLH, EPYC, NPPA, CAPN2, LGALS9, SLC38A3, IGFBP5, TGFB3, ITGA2, PSG1, PSG3, GIP, FOSL1, PSG8, CLDN4, SP1, PNOC, CRH, FOSB, ITGA5	4054	80	19416	1.4966699555994079	1	1	0.9962254655259185
GOTERM_BP_DIRECT	GO:0042127~regulation of cell population proliferation	42	0.9395973154362416	0.03492506571283285	CXCL9, XIAP, SLC7A11, PRDM1, CLU, SHH, SIX3, DVL2, TSPO, CHRNA10, S100A11, KCNH1, JAG2, TFAP2C, JUND, JUP, AVPR1B, TGFB3, AMBN, TNFRSF9, STAT2, MBD2, CELA1, MITF, TBX19, TGFBR2, PIAS1, CREB3, TMIGD1, NR5A2, BCL6B, MZB1, DPEP2, TXNIP, GHRL, BIRC6, ARHGEF2, SGK1, SGK2, BIRC2, PF4, ENG	4054	150	19416	1.3410162802170695	1	1	0.9962254655259185
GOTERM_BP_DIRECT	GO:0060307~regulation of ventricular cardiac muscle cell membrane repolarization	10	0.22371364653243847	0.035234634578167404	GJA1, KCNH6, CAV3, KCNQ1, GJA5, NOS1AP, ANK2, SCN5A, SCN4B, SCN1B	4054	23	19416	2.082323416486133	1	1	0.9962254655259185
GOTERM_BP_DIRECT	GO:0043069~negative regulation of programmed cell death	10	0.22371364653243847	0.035234634578167404	BNIP3L, PSMC5, TSC22D1, MECOM, WFS1, DPP9, BNIP3, AMIGO2, PEPD, POU4F1	4054	23	19416	2.082323416486133	1	1	0.9962254655259185
GOTERM_BP_DIRECT	GO:0002009~morphogenesis of an epithelium	10	0.22371364653243847	0.035234634578167404	FRAS1, RIPK4, GREB1, TIMELESS, KRT12, SOX8, TBX5, SOX10, TBX4, FREM2	4054	23	19416	2.082323416486133	1	1	0.9962254655259185
GOTERM_BP_DIRECT	GO:0036211~protein modification process	34	0.7606263982102908	0.03603115251348893	ERO1A, PRKDC, TTLL10, UBE2D2, UBE2L6, FBXO22, PCMT1, HLCS, AKT2, STK38, ABL2, RIMKLA, ST3GAL1, TGM3, GALNT7, USP25, UBE2I, FBXO2, WWP2, RABGGTB, RABGGTA, GNMT, MSRA, TTLL6, CDC34, TTLL3, LOX, PRKD3, TTLL2, QPCT, CPE, PRKD1, BAP1, TTLL8	4054	117	19416	1.3917751381984238	1	1	0.9962254655259185
GOTERM_BP_DIRECT	GO:0006937~regulation of muscle contraction	7	0.15659955257270694	0.03646607616205773	MYL5, TNNT1, TPM3, TNNT2, TNNC1, ANXA6, ATP1A2	4054	13	19416	2.578877461955903	1	1	0.9962254655259185
GOTERM_BP_DIRECT	GO:0099502~calcium-dependent activation of synaptic vesicle fusion	7	0.15659955257270694	0.03646607616205773	SYT5, SYT4, RPH3AL, SYT2, SYT1, DOC2B, SYT7	4054	13	19416	2.578877461955903	1	1	0.9962254655259185
GOTERM_BP_DIRECT	GO:0033700~phospholipid efflux	7	0.15659955257270694	0.03646607616205773	APOA2, APOC3, APOA1, APOA4, ABCA7, APOE, ABCG1	4054	13	19416	2.578877461955903	1	1	0.9962254655259185
GOTERM_BP_DIRECT	GO:0070294~renal sodium ion absorption	7	0.15659955257270694	0.03646607616205773	SLC12A3, EDN1, KCNQ1, WNK4, STK39, OXSR1, SGK1	4054	13	19416	2.578877461955903	1	1	0.9962254655259185
GOTERM_BP_DIRECT	GO:0043065~positive regulation of apoptotic process	83	1.8568232662192394	0.03670470402216036	HRK, ITGB1, DDX3X, TRADD, MIR146A, ADM, CLU, CCAR2, ING4, ING5, FLCN, LGALS2, LGALS1, AIFM1, ADAMTSL4, TNFSF10, TNFRSF8, TSPO, CASP2, MAP3K9, PHLDA1, BOK, PHLDA3, BNIP3L, TSC22D1, RIPK2, RFPL1, DAPK2, DAPK3, DUSP6, SFRP4, OLFM1, ALDH1A3, SFRP1, GAL, SFRP2, LATS2, TXNIP, ATF6, SQSTM1, GPLD1, TLR3, SLC27A4, NOTCH2, HPGD, PRKDC, HTRA4, KATNB1, HTT, HSPD1, BCL2L10, FRZB, UBD, INPP5D, APBB2, ECT2, ATG…	4054	327	19416	1.2156438538446568	1	1	0.9962254655259185
GOTERM_BP_DIRECT	GO:0035987~endodermal cell differentiation	13	0.29082774049217003	0.0370984251163855	BRD3, SETD2, ITGB5, ITGA4, LAMA3, FN1, VTN, COL4A2, MYH9, ITGAV, ITGA5, NODAL, MIXL1	4054	34	19416	1.8312197103804522	1	1	0.9962254655259185
GOTERM_BP_DIRECT	GO:0035633~maintenance of blood-brain barrier	13	0.29082774049217003	0.0370984251163855	ITGB1, SLC12A2, SLC1A1, ACTG1, CDH5, CLDN5, GJA1, OCLN, GJB6, WNK3, DMD, JAM2, MFSD2A	4054	34	19416	1.8312197103804522	1	1	0.9962254655259185
GOTERM_BP_DIRECT	GO:2000463~positive regulation of excitatory postsynaptic potential	13	0.29082774049217003	0.0370984251163855	GRIA1, NLGN2, PRKCZ, SSH1, GRIN1, RIMS2, RIMS1, RELN, CUX2, DLG4, GPRIN1, SHANK3, SHANK1	4054	34	19416	1.8312197103804522	1	1	0.9962254655259185
GOTERM_BP_DIRECT	GO:0048146~positive regulation of fibroblast proliferation	18	0.4026845637583893	0.0376084854190824	NGFR, PDGFRA, MIR17, ITGB3, SPHK1, LIF, FN1, LIG4, CDC6, PML, AQP1, FOSL2, CCNA2, PDGFC, S100A6, CD248, WNT1, DDR2	4054	53	19416	1.6265696121231303	1	1	0.9962254655259185
GOTERM_BP_DIRECT	GO:0016525~negative regulation of angiogenesis	38	0.8501118568232663	0.0376302892840887	CX3CR1, ATF2, MIR34A, PDE3B, MIR146A, KLK3, PRL, AMOT, NPPB, MECP2, CXCR3, APOH, PGK1, KRIT1, MIR193A, SEMA6A, CD160, SERPINF1, SPINK5, MIR200B, MIR29A, QKI, PML, MIR24-1, CLDN5, EFNA3, MIR222, RGCC, COL4A2, MIR143, MIR125B1, COL4A3, MIR185, PTPN6, GHRL, TEK, HRG, PF4	4054	134	19416	1.3581721388125971	1	1	0.9962254655259185
GOTERM_BP_DIRECT	GO:0007010~cytoskeleton organization	43	0.9619686800894854	0.037773523042986444	EPB42, PADI6, SH3KBP1, MAST2, MAST1, NEDD9, ADD3, SYNE3, LMNB2, FTCD, CNN2, NCKIPSD, FGD4, CECR2, ABLIM2, FGD6, CCL7, ABLIM3, MDK, DPYSL2, PALM, MLST8, PAK6, DMD, SH3BGRL3, CTNNA2, APOE, PAK5, PACSIN1, SEMA6A, TPM3, ANK2, KRT76, ANK3, ANK1, FMNL3, KISS1, DIAPH1, FMNL1, DIAPH3, ABI2, RHOU, AJUBA	4054	155	19416	1.3286566831643776	1	1	0.9962254655259185
GOTERM_BP_DIRECT	GO:0003309~type B pancreatic cell differentiation	5	0.11185682326621924	0.03858017020671393	RFX6, ONECUT1, PAX4, PAX6, INSM1	4054	7	19416	3.420959898512933	1	1	0.9962254655259185
GOTERM_BP_DIRECT	GO:0051715~cytolysis in another organism	5	0.11185682326621924	0.03858017020671393	GBP5, GBP7, GBP2, CCL28, GBP3	4054	7	19416	3.420959898512933	1	1	0.9962254655259185
GOTERM_BP_DIRECT	GO:0006086~acetyl-CoA biosynthetic process from pyruvate	5	0.11185682326621924	0.03858017020671393	PDHX, PDHA2, PDHA1, DLAT, PDHB	4054	7	19416	3.420959898512933	1	1	0.9962254655259185
GOTERM_BP_DIRECT	GO:1904141~positive regulation of microglial cell migration	5	0.11185682326621924	0.03858017020671393	CX3CR1, P2RX4, CSF1, TREM2, CX3CL1	4054	7	19416	3.420959898512933	1	1	0.9962254655259185
GOTERM_BP_DIRECT	GO:0001738~morphogenesis of a polarized epithelium	5	0.11185682326621924	0.03858017020671393	AHI1, LAMA5, LAMA3, LAMC2, ACTG1	4054	7	19416	3.420959898512933	1	1	0.9962254655259185
GOTERM_BP_DIRECT	GO:2000543~positive regulation of gastrulation	5	0.11185682326621924	0.03858017020671393	TENM4, OSR1, SCX, OTX2, FOXA2	4054	7	19416	3.420959898512933	1	1	0.9962254655259185
GOTERM_BP_DIRECT	GO:0033631~cell-cell adhesion mediated by integrin	5	0.11185682326621924	0.03858017020671393	ITGB1, ITGA4, ITGA5, PLPP3, NPNT	4054	7	19416	3.420959898512933	1	1	0.9962254655259185
GOTERM_BP_DIRECT	GO:0002819~regulation of adaptive immune response	6	0.1342281879194631	0.03888336347656272	IL4I1, DUSP10, CD160, IRF1, IRF7, ADCY7	4054	10	19416	2.873606314750863	1	1	0.9962254655259185
GOTERM_BP_DIRECT	GO:0034380~high-density lipoprotein particle assembly	6	0.1342281879194631	0.03888336347656272	APOA2, APOA1, ABCA7, APOE, PRKACA, PRKACB	4054	10	19416	2.873606314750863	1	1	0.9962254655259185
GOTERM_BP_DIRECT	GO:0098970~postsynaptic neurotransmitter receptor diffusion trapping	6	0.1342281879194631	0.03888336347656272	CACNG8, SLC12A5, DLG4, CACNG2, CACNG5, SHISA6	4054	10	19416	2.873606314750863	1	1	0.9962254655259185
GOTERM_BP_DIRECT	GO:0071314~cellular response to cocaine	6	0.1342281879194631	0.03888336347656272	CCNA2, SLC1A1, CRH, SLC1A2, SLC1A3, COMT	4054	10	19416	2.873606314750863	1	1	0.9962254655259185
GOTERM_BP_DIRECT	GO:0071481~cellular response to X-ray	6	0.1342281879194631	0.03888336347656272	XRCC6, SFRP1, SFRP2, XRCC5, NUCKS1, TP53BP1	4054	10	19416	2.873606314750863	1	1	0.9962254655259185
GOTERM_BP_DIRECT	GO:0070633~transepithelial transport	6	0.1342281879194631	0.03888336347656272	CXADR, SLC1A1, SLC1A2, SLC1A3, SLC26A6, GPLD1	4054	10	19416	2.873606314750863	1	1	0.9962254655259185
GOTERM_BP_DIRECT	GO:0150104~transport across blood-brain barrier	26	0.5816554809843401	0.03925748979633928	SLC22A3, SLC24A3, SLC22A5, SLC1A1, ATP1A4, SLC1A2, SLC1A3, LRP3, ATP1A2, SLC6A1, SLC7A1, SLC7A2, FLVCR2, SLC16A7, SLC38A3, MFSD2A, SLC12A2, AVPR1B, KCNJ8, SLC2A10, SLC5A6, SLC7A5, SLC7A8, SLC28A2, SLC29A2, SLC27A4	4054	85	19416	1.4649757683043616	1	1	0.9962254655259185
GOTERM_BP_DIRECT	GO:0010468~regulation of gene expression	63	1.4093959731543624	0.039559995694570846	SETD2, PRDM6, IHH, TREM2, PRDM1, AFF3, YBX3, TSKU, AFF2, SHH, CDH1, ZC3H12A, PHGDH, FEZF2, PIERCE1, KDM6B, TRIM61, DAXX, PEG3, EDN3, RFPL1, DNMT3A, DICER1, PROX1, ATP1B1, POU5F1, TGFBR2, TAPBP, MARF1, LOX, APLNR, DPPA5, ALPK2, ATP6V1B1, SHC4, GRP, TSHZ2, TMPRSS4, PRDM12, MEFV, PTHLH, PPP2CB, RELN, HNRNPDL, TSPAN8, IGF2BP1, VHL, STOX1, ZNF341, KDM4D, G6PC1, TRIML2, GDNF, FUBP1, CDK3, CDK2, GNB3, I…	4054	241	19416	1.2519861537296293	1	1	0.9962254655259185
GOTERM_BP_DIRECT	GO:0006520~amino acid metabolic process	11	0.24608501118568235	0.03973862895951124	QDPR, GGTLC2, SRR, DDC, ACY1, GLS2, HDC, KYAT3, PEPD, ACCS, PTS	4054	27	19416	1.9512141643370058	1	1	0.9962254655259185
GOTERM_BP_DIRECT	GO:0003148~outflow tract septum morphogenesis	11	0.24608501118568235	0.03973862895951124	NELL2, ROBO2, NRP2, FGF8, PARVA, SMAD6, ISL1, FGFR2, ENG, TGFBR2, ROBO1	4054	27	19416	1.9512141643370058	1	1	0.9962254655259185
GOTERM_BP_DIRECT	GO:0019432~triglyceride biosynthetic process	9	0.20134228187919465	0.04051084457923944	DGAT2, DGAT1, GK, MOGAT2, GPAT4, AGMO, MOGAT1, AGPAT2, LPIN3	4054	20	19416	2.1552047360631477	1	1	0.9962254655259185
GOTERM_BP_DIRECT	GO:0032332~positive regulation of chondrocyte differentiation	9	0.20134228187919465	0.04051084457923944	ACVRL1, MUSTN1, ZBTB16, PRKG2, SOX6, GDF6, GDF5, RUNX2, HOXA11	4054	20	19416	2.1552047360631477	1	1	0.9962254655259185
GOTERM_BP_DIRECT	GO:0030539~male genitalia development	9	0.20134228187919465	0.04051084457923944	PDGFRA, SHH, FGF8, WNT9B, DHCR24, HOXA13, TBX3, ASB1, BMP5	4054	20	19416	2.1552047360631477	1	1	0.9962254655259185
GOTERM_BP_DIRECT	GO:0007169~cell surface receptor protein tyrosine kinase signaling pathway	32	0.7158836689038032	0.041566521615094755	SHC4, SHC3, CSF1, TRADD, NEDD9, CD3E, NTF4, NTF3, BLNK, LYN, PDGFRB, PDGFRA, TRAT1, NTRK3, IL31RA, NRG1, PILRB, AHI1, ZAP70, CD4, DOK4, DOK5, CD8A, DOK6, CASS4, CLNK, TEK, FGFR4, FGFR3, FGFR2, ANGPTL1, DDR2	4054	110	19416	1.3932636677579944	1	1	0.9962254655259185
GOTERM_BP_DIRECT	GO:0001755~neural crest cell migration	16	0.3579418344519016	0.04267778841498336	SEMA7A, SEMA6A, EDN3, SEMA3D, SEMA3G, PAX6, SEMA4G, SOX10, ISL1, OVOL2, SHH, GDNF, FGF19, ANXA6, RADIL, SOX8	4054	46	19416	1.6658587331889065	1	1	0.9962254655259185
GOTERM_BP_DIRECT	GO:0006979~response to oxidative stress	36	0.8053691275167786	0.043329063651138956	ERO1A, UCN, CHRNA4, EPAS1, ETFDH, PSIP1, PARK7, COMT, CYGB, DUOX1, PRDX2, TPO, FGF8, PRDX4, PSMB5, PRDX1, HAO1, C19ORF12, APOE, HMOX2, MBL2, CYB5B, PRNP, RBPMS, KRT1, OXSR1, PRDX6, MSRA, RCAN1, VNN1, TXNIP, NCOA7, ERCC6, GCLM, DGKK, SGK2	4054	127	19416	1.357609282559463	1	1	0.9962254655259185
GOTERM_BP_DIRECT	GO:0032543~mitochondrial translation	28	0.6263982102908278	0.043824955646081395	MRPS17, MRPS15, MRPS14, MRPS33, MRPS11, MRPL38, MRPL17, MRPL36, MRPS30, MRPL34, MRPL35, MRPL32, MRPL11, MRPL55, MRPL2, MRPL1, MRPL9, MRPS27, MRPS24, MRPS18B, MRPS7, QRSL1, MRPL43, MRPS5, MRPL44, OXA1L, MRPL50, DAP3	4054	94	19416	1.4266130640607122	1	1	0.9962254655259185
GOTERM_BP_DIRECT	GO:0098655~monoatomic cation transmembrane transport	18	0.4026845637583893	0.044548479501915074	GRIA2, TMEM63C, PKD2L1, GP1BA, ATP1A2, ATP1B1, BEST2, GRIN1, TRPM1, ANO1, GRIN3A, ATP7B, GPRIN1, ATP13A4, PIEZO2, CNGA2, CNGA4, TRPM4	4054	54	19416	1.5964479526393685	1	1	0.9962254655259185
GOTERM_BP_DIRECT	GO:0002062~chondrocyte differentiation	19	0.42505592841163314	0.045098060493080565	WNT10B, WNT2B, WNT5B, OSR1, COL11A2, SCX, RUNX3, GDF5, SLC39A14, RUNX2, FOSL2, MUSTN1, CREB3L2, CYTL1, CCN2, SOX6, MEF2D, FGFR3, GPLD1	4054	58	19416	1.5689229879386897	1	1	0.9962254655259185
GOTERM_BP_DIRECT	GO:0010737~protein kinase A signaling	10	0.22371364653243847	0.046227641144145376	EDN1, MROH2B, GAL, TCP11X2, PRKG2, PRKACA, PRKACB, TCP11, FBN1, TTN	4054	24	19416	1.9955599407992108	1	1	0.9962254655259185
GOTERM_BP_DIRECT	GO:0010881~regulation of cardiac muscle contraction by regulation of the release of sequestered calcium ion	10	0.22371364653243847	0.046227641144145376	RYR2, PLN, FKBP1B, CASQ2, DMD, ATP1A2, ANK2, CLIC2, PRKACA, PRKACB	4054	24	19416	1.9955599407992108	1	1	0.9962254655259185
GOTERM_BP_DIRECT	GO:1903861~positive regulation of dendrite extension	10	0.22371364653243847	0.046227641144145376	RIMS2, MECP2, RIMS1, SYT4, SYT3, UNC13A, SYT2, CPNE5, SYT1, CXCR4	4054	24	19416	1.9955599407992108	1	1	0.9962254655259185
GOTERM_BP_DIRECT	GO:0071294~cellular response to zinc ion	10	0.22371364653243847	0.046227641144145376	GLRA1, P2RX4, HVCN1, MT1M, TSPO, MT1G, MT1H, MT3, KCNK3, MT1HL1	4054	24	19416	1.9955599407992108	1	1	0.9962254655259185
GOTERM_BP_DIRECT	GO:0023019~signal transduction involved in regulation of gene expression	10	0.22371364653243847	0.046227641144145376	FGF5, PDGFRA, FGF8, SOX17, EPCAM, P2RY1, TRAF2, PAX6, DAND5, CER1	4054	24	19416	1.9955599407992108	1	1	0.9962254655259185
GOTERM_BP_DIRECT	GO:1900119~positive regulation of execution phase of apoptosis	8	0.1789709172259508	0.046410945084999905	FAP, CXCR3, DLC1, ZC3H12A, TP53BP2, SIRT2, HSPD1, BOK	4054	17	19416	2.253808874314403	1	1	0.9962254655259185
GOTERM_BP_DIRECT	GO:0043691~reverse cholesterol transport	8	0.1789709172259508	0.046410945084999905	SCARB1, APOA2, APOC3, APOA1, APOA4, APOE, CLU, ABCG1	4054	17	19416	2.253808874314403	1	1	0.9962254655259185
GOTERM_BP_DIRECT	GO:1901381~positive regulation of potassium ion transmembrane transport	8	0.1789709172259508	0.046410945084999905	KCNC1, EDN3, KCNC2, KCNMB1, KCNQ1, NOS1AP, AKAP6, KCNN4	4054	17	19416	2.253808874314403	1	1	0.9962254655259185
GOTERM_BP_DIRECT	GO:0051279~regulation of release of sequestered calcium ion into cytosol	8	0.1789709172259508	0.046410945084999905	LYN, DIAPH1, ITGB3, PTPN6, KCNK16, ANK2, PRKD1, TRDN	4054	17	19416	2.253808874314403	1	1	0.9962254655259185
GOTERM_BP_DIRECT	GO:0002026~regulation of the force of heart contraction	8	0.1789709172259508	0.046410945084999905	MYL4, PLN, MYL2, MYL3, ADM, ATP1A2, ATP1A1, MYH7	4054	17	19416	2.253808874314403	1	1	0.9962254655259185
GOTERM_BP_DIRECT	GO:0006691~leukotriene metabolic process	8	0.1789709172259508	0.046410945084999905	GGTLC2, CYP4F2, MGST3, CYP4F3, DPEP2, DPEP1, ABCC10, PTGR1	4054	17	19416	2.253808874314403	1	1	0.9962254655259185
GOTERM_BP_DIRECT	GO:0055089~fatty acid homeostasis	8	0.1789709172259508	0.046410945084999905	MLXIPL, XBP1, DGAT2, GOT1, DGAT1, MIR132, APOE, ABCD1	4054	17	19416	2.253808874314403	1	1	0.9962254655259185
GOTERM_BP_DIRECT	GO:0071383~cellular response to steroid hormone stimulus	8	0.1789709172259508	0.046410945084999905	MED1, NPC1, ATP1A2, MGARP, ATP1A1, ADTRP, HSPA1B, NKX3-1	4054	17	19416	2.253808874314403	1	1	0.9962254655259185
GOTERM_BP_DIRECT	GO:0019430~removal of superoxide radicals	8	0.1789709172259508	0.046410945084999905	PRDX2, MB, PRDX1, APOA4, PARK7, MT3, SOD3, CYGB	4054	17	19416	2.253808874314403	1	1	0.9962254655259185
GOTERM_BP_DIRECT	GO:0016082~synaptic vesicle priming	8	0.1789709172259508	0.046410945084999905	RIMS2, NAPA, UNC13C, RIMS1, SNAP25, UNC13A, SV2A, STXBP1	4054	17	19416	2.253808874314403	1	1	0.9962254655259185
GOTERM_BP_DIRECT	GO:0090090~negative regulation of canonical Wnt signaling pathway	42	0.9395973154362416	0.046650691902090924	AMER1, HDAC1, PTPRO, LRP4, GLI1, NKD1, SHH, STK11, SOX17, MDK, FRZB, NPPA, GPC3, DACT3, NPHP4, APOE, IGFBP6, DACT1, ANKRD6, FZD1, TLE3, IGFBP4, SIAH2, TPBG, NOG, AXIN1, SHISA3, TMEM64, SOX10, ISL1, TBX18, TPBGL, BICC1, DKK3, SHISA6, RBX1, GREM1, SFRP4, FERMT1, SFRP1, SFRP2, LATS2	4054	153	19416	1.3147218433500685	1	1	0.9962254655259185
GOTERM_BP_DIRECT	GO:0007156~homophilic cell adhesion via plasma membrane adhesion molecules	47	1.051454138702461	0.04969540772354175	ROBO2, ITGB1, CLSTN3, AMIGO2, NEXN, PCDH12, SLC7A11, PCDH18, IGSF9, CELSR3, PTPRF, PCDH17, ROBO1, CDH7, IGSF21, CDH5, CDH3, CDH1, HMCN2, HMCN1, EMB, PCDH1, PCDHGA8, PCDH9, PCDH7, PCDH20, NTRK3, PCDH8, PCDHGA1, PCDHB15, PCDHGA11, CEACAM1, CEACAM6, DCHS2, MYOT, CDH10, CDHR2, DSG1, PLXNB2, PCDHB4, DSG2, NECTIN4, DSCAML1, PCDHB9, SDK2, DSC2, CDH18	4054	175	19416	1.2862809218408628	1	1	0.9962254655259185
GOTERM_BP_DIRECT	GO:0000165~MAPK cascade	34	0.7606263982102908	0.04994634026578881	YWHAE, SH3RF1, RASGRP3, PPP1CB, PPP1CC, NRAS, FGF8, MAP3K9, PAK3, MAP4K5, MAP2K5, MAP2K6, MEN1, MAP2K3, BRAP, MAP2K2, CAV3, IGFBP4, IL31RA, KSR2, POU4F2, DUSP6, RBX1, MOS, EPGN, PPP5C, MAPKAPK3, PTPN6, PTPN7, FGFR3, SHANK3, MAP3K14, MAP3K11, PTPN3	4054	120	19416	1.356980759743463	1	1	0.9962254655259185
GOTERM_BP_DIRECT	GO:0007141~male meiosis I	11	0.24608501118568235	0.05060404917413689	CCNA1, DNMT3L, SPO11, DMC1, DMRTC2, MEIOC, MEIOB, HSF2BP, UBR2, HSPA2, MYBL1	4054	28	19416	1.8815279441821129	1	1	0.9962254655259185
GOTERM_BP_DIRECT	GO:0060349~bone morphogenesis	11	0.24608501118568235	0.05060404917413689	SFRP4, CYP26B1, CHSY1, CDX1, ATG9B, SP5, HAS2, FGFR3, FGFR2, PAPPA2, LTF	4054	28	19416	1.8815279441821129	1	1	0.9962254655259185
GOTERM_BP_DIRECT	GO:0006366~transcription by RNA polymerase II	62	1.3870246085011184	0.05065217114545495	CCNT1, LDB1, SLC40A1, HSF2BP, HOXA13, EDN1, TSC22D1, PAX6, PAX5, PROX1, MED4, ISL1, POU3F4, NR5A1, MAF, IRF1, SQSTM1, NFAT5, HDAC3, CEBPD, LEF1, DTX1, DDX21, ADRB2, PIK3R1, BARX2, PLAC8, MNT, NFIL3, ABLIM3, DEAF1, NOCT, CYTL1, NDP, TAF9B, NKX6-1, ZBTB7B, BCL9L, POLR2L, SPDEF, GTF2A1L, WNT10B, XBP1, WWP2, CELA1, GTF2H2, TBX5, NFKB1, CDK9, NR4A1, CDK7, CD28, TCEA1, FOSB, TAF4B, ERCC6, CDK12, PTF1A,…	4054	240	19416	1.2372471632955107	1	1	0.9962254655259185
GOTERM_BP_DIRECT	GO:0045444~fat cell differentiation	26	0.5816554809843401	0.050712246043322876	CEBPD, GLIS1, SOCS1, AKT2, SOX8, FFAR2, METTL8, WNT1, FBXO9, ADIG, GDF10, SREBF1, TMEM120B, MED1, WNT10B, WNT5B, KCNJ8, INHBB, GDF6, SMAD6, PIAS1, FOSL2, NR4A1, ID4, PLCB1, ATF5	4054	87	19416	1.431298164435296	1	1	0.9962254655259185
GOTERM_BP_DIRECT	GO:0035914~skeletal muscle cell differentiation	16	0.3579418344519016	0.05098138419578511	MYLK2, BTG2, SCX, PAX5, VAX1, BARX2, HEYL, NR4A1, MAFF, MYF6, SMYD1, ZNF689, SOX8, MEF2D, ATF3, BCL9L	4054	47	19416	1.6304149303550999	1	1	0.9962254655259185
GOTERM_BP_DIRECT	GO:0045471~response to ethanol	32	0.7158836689038032	0.051856425463440936	GRIA1, HPGD, KCNC2, ABAT, ELK1, BGLAP, CD14, SREBF1, ARSA, GABBR1, SPINK1, SETDB1, PAX6, NR0B2, GRIN1, CLDN5, GRIN3A, TH, RPS6KB1, GPRIN1, FGF19, CLDN7, CRH, CLDN18, CD27, FOSB, AVP, MYD88, S100A8, BIRC2, FGFR2, EIF4G1	4054	112	19416	1.3683839594051732	1	1	0.9962254655259185
GOTERM_BP_DIRECT	GO:0060021~roof of mouth development	21	0.4697986577181208	0.05269546410326309	GABRB3, PDGFRA, CSRNP1, BNC2, FOXF2, INSIG2, OSR1, IFT172, INSIG1, COL11A2, WFIKKN2, B3GLCT, WNT9B, TCF21, VAX1, TBX3, TGFBR2, CLDN5, SHH, FRAS1, ANP32B	4054	67	19416	1.50113762710866	1	1	0.9962254655259185
GOTERM_BP_DIRECT	GO:0051984~positive regulation of chromosome segregation	7	0.15659955257270694	0.052813374293199766	NCAPG, NCAPD2, SMC6, CDC6, NCAPH, SMC2, RAB33B	4054	14	19416	2.394671928959053	1	1	0.9962254655259185
GOTERM_BP_DIRECT	GO:0030195~negative regulation of blood coagulation	7	0.15659955257270694	0.052813374293199766	VTN, EDN1, TSPAN8, APOH, APOE, ADTRP, PF4	4054	14	19416	2.394671928959053	1	1	0.9962254655259185
GOTERM_BP_DIRECT	GO:0086004~regulation of cardiac muscle cell contraction	7	0.15659955257270694	0.052813374293199766	PLN, PDE4D, GATA4, ATP1A2, ANK2, SCN5A, MIR448	4054	14	19416	2.394671928959053	1	1	0.9962254655259185
GOTERM_BP_DIRECT	GO:0140052~cellular response to oxidised low-density lipoprotein particle stimulus	7	0.15659955257270694	0.052813374293199766	SMPD3, MIR146A, TXNIP, TREM2, ADTRP, CD68, MYD88	4054	14	19416	2.394671928959053	1	1	0.9962254655259185
GOTERM_BP_DIRECT	GO:0007512~adult heart development	7	0.15659955257270694	0.052813374293199766	GJA1, SCUBE1, APLNR, TCAP, MNAT1, MEF2D, MYH7	4054	14	19416	2.394671928959053	1	1	0.9962254655259185
GOTERM_BP_DIRECT	GO:0016126~sterol biosynthetic process	7	0.15659955257270694	0.052813374293199766	CYB5R2, EBP, PMVK, SC5D, PRKAG2, MSMO1, MVD	4054	14	19416	2.394671928959053	1	1	0.9962254655259185
GOTERM_BP_DIRECT	GO:0065003~protein-containing complex assembly	40	0.8948545861297539	0.0535336539348649	ATF1, SPTBN4, WIPF1, CD3G, CD3E, CLGN, ADD2, JCHAIN, RIMS1, OTX2, DMD, WASF1, PPARGC1A, KPNA3, FGB, GCH1, RBPMS, FGG, MBD2, AXIN1, TRAF2, DNAJB14, MITF, TRAF1, PEX14, PML, TAPBP, OCLN, DLG4, IL2RB, DPEP2, TCAP, ANKS4B, MDM4, CD247, NDUFAF1, PMFBP1, VAMP2, SHANK1, PICALM	4054	146	19416	1.312149002169344	1	1	0.9962254655259185
GOTERM_BP_DIRECT	GO:0060252~positive regulation of glial cell proliferation	9	0.20134228187919465	0.05381389197101038	LYN, MECP2, SLC7A5, PPP1CC, MIR125B1, MYB, VEGFC, TSPO, NTN1	4054	21	19416	2.0525759391077596	1	1	0.9962254655259185
GOTERM_BP_DIRECT	GO:0034144~negative regulation of toll-like receptor 4 signaling pathway	9	0.20134228187919465	0.05381389197101038	LYN, BPIFB1, MIR708, MIR146A, TREM2, MIR200B, MIR200C, RAB7B, SQSTM1	4054	21	19416	2.0525759391077596	1	1	0.9962254655259185
GOTERM_BP_DIRECT	GO:0071397~cellular response to cholesterol	9	0.20134228187919465	0.05381389197101038	GRAMD1B, MIR185, MLC1, MIR182, INHBB, MIR96, GPLD1, NFE2L1, LRP6	4054	21	19416	2.0525759391077596	1	1	0.9962254655259185
GOTERM_BP_DIRECT	GO:2000179~positive regulation of neural precursor cell proliferation	9	0.20134228187919465	0.05381389197101038	DISP3, GNG5, RASSF10, MDK, LHX2, NAP1L1, INSM1, PROX1, TOX	4054	21	19416	2.0525759391077596	1	1	0.9962254655259185
GOTERM_BP_DIRECT	GO:0046827~positive regulation of protein export from nucleus	9	0.20134228187919465	0.05381389197101038	YWHAE, PPM1A, BAG3, PRKD1, CAMK1, ANP32B, PRKACA, PRKACB, RAPGEF3	4054	21	19416	2.0525759391077596	1	1	0.9962254655259185
GOTERM_BP_DIRECT	GO:0034113~heterotypic cell-cell adhesion	12	0.2684563758389262	0.05392065590796846	ITGB1, ITGA4, IZUMO1, ITGB3, NINJ1, ITGAX, NRCAM, ITGAV, PARVA, CD58, ITGA5, CD200	4054	32	19416	1.7960039467192894	1	1	0.9962254655259185
GOTERM_BP_DIRECT	GO:0030522~intracellular receptor signaling pathway	12	0.2684563758389262	0.05392065590796846	NR5A1, SREBF1, NR4A1, NR6A1, NR5A2, NR1I3, AHRR, ARNT, NR1D2, RORA, RORB, DCBLD2	4054	32	19416	1.7960039467192894	1	1	0.9962254655259185
GOTERM_BP_DIRECT	GO:0048513~animal organ development	12	0.2684563758389262	0.05392065590796846	GH1, SHH, EDA, FXR2, TLX2, TLX1, FMR1, NRG1, NRG2, SOBP, MEF2D, CER1	4054	32	19416	1.7960039467192894	1	1	0.9962254655259185
GOTERM_BP_DIRECT	GO:0010811~positive regulation of cell-substrate adhesion	13	0.29082774049217003	0.056399098467696585	VIT, ECM2, FOXF1, DMP1, HSD17B12, NPNT, FBLN2, VTN, EGFLAM, ABI3BP, ITGA5, EDIL3, LIMS1	4054	36	19416	1.7294852820259825	1	1	0.9962254655259185
GOTERM_BP_DIRECT	GO:0045595~regulation of cell differentiation	13	0.29082774049217003	0.056399098467696585	TNXB, PLEKHB2, CEBPD, LIF, CELA1, RUNX3, TBX19, RUNX2, BCL6B, TNR, SIK1, BIRC2, FADS1	4054	36	19416	1.7294852820259825	1	1	0.9962254655259185
GOTERM_BP_DIRECT	GO:0008016~regulation of heart contraction	13	0.29082774049217003	0.056399098467696585	CYP2J2, GLP1R, DMPK, KCNIP1, CAV3, TPM3, KCNIP2, KCND3, FOXN4, PLN, TH, TNNT2, KCNQ1	4054	36	19416	1.7294852820259825	1	1	0.9962254655259185
GOTERM_BP_DIRECT	GO:0032008~positive regulation of TOR signaling	13	0.29082774049217003	0.056399098467696585	XBP1, HDAC3, F10, TREM2, FLCN, F7, GOLPH3, RELN, PIK3CA, RRAGD, AKT3, MLST8, LAMTOR2	4054	36	19416	1.7294852820259825	1	1	0.9962254655259185
GOTERM_BP_DIRECT	GO:0070588~calcium ion transmembrane transport	37	0.8277404921700223	0.057273759035196374	SLC24A3, CHRNA9, PKD2L1, ATP2A1, ATP2C1, CACNA1G, TMEM165, TRPM1, CACNA1I, TRPM2, CACNG8, CHRNA10, CNGA2, ITGAV, CNGA4, CACNG2, TRPM4, CACNG5, ASIC1, EDN1, TRPC5, TRPC6, KCNJ8, TRPC3, TRPC4, TRPV2, TRPV3, CACNA2D4, MCOLN1, GRIN1, P2RX6, GRIN3B, GRIN3A, P2RX4, ORAI3, CACHD1, ORAI1	4054	134	19416	1.3224307667385815	1	1	0.9962254655259185
GOTERM_BP_DIRECT	GO:0007265~Ras protein signal transduction	25	0.5592841163310962	0.05805660733009951	CSF1, PARK7, NTN1, IQGAP3, RAPGEFL1, RASGRP3, CRKL, SDCBP, NRAS, SYNGAP1, RASGEF1B, GRAP2, RALGDS, BRAP, RRAS2, DHCR24, KSR2, CCNA2, DOK4, DOK5, DOK6, GNB1, CDK2, DGKI, RAPGEF3	4054	84	19416	1.425399957713722	1	1	0.9962254655259185
GOTERM_BP_DIRECT	GO:0008584~male gonad development	31	0.6935123042505592	0.058792043669555344	WNT2B, AMHR2, HMGB2, KLHL10, GATA4, YBX3, RXFP2, HOXA11, CRKL, GJA1, PRDX4, SIX4, SOX15, TNFSF10, SOX8, H3-3A, NKX3-1, BOK, TFAP2C, TEX11, NCOA4, GFRA1, UTF1, NR5A1, SFRP1, SFRP2, MSH2, REN, MAMLD1, TLR3, LHX9	4054	109	19416	1.3621069687657	1	1	0.9962254655259185
GOTERM_BP_DIRECT	GO:0071542~dopaminergic neuron differentiation	10	0.22371364653243847	0.05927843513666629	SHH, SFRP1, FGF8, CDNF, EN1, OTP, OTX2, LMX1B, FOXA2, LRP6	4054	25	19416	1.915737543167242	1	1	0.9962254655259185
GOTERM_BP_DIRECT	GO:0021983~pituitary gland development	10	0.22371364653243847	0.05927843513666629	SOX3, SALL1, CDH1, SIX3, NOG, PAX6, INHBB, GLI1, ISL1, TBX19	4054	25	19416	1.915737543167242	1	1	0.9962254655259185
GOTERM_BP_DIRECT	GO:0050877~nervous system process	10	0.22371364653243847	0.05927843513666629	GABRB3, GABRA2, GABRB2, GABRA1, GABRB1, CHRNA4, WFS1, GABRA5, GABRA3, ABAT	4054	25	19416	1.915737543167242	1	1	0.9962254655259185
GOTERM_BP_DIRECT	GO:0055010~ventricular cardiac muscle tissue morphogenesis	10	0.22371364653243847	0.05927843513666629	TPM3, TNNT2, MYL2, TNNC1, MYL3, TNNI3, PROX1, ISL1, FGFR2, MYH7	4054	25	19416	1.915737543167242	1	1	0.9962254655259185
GOTERM_BP_DIRECT	GO:0071353~cellular response to interleukin-4	10	0.22371364653243847	0.05927843513666629	XBP1, TUBA1B, RPL3, NFIL3, RUFY4, TCF7, LEF1, MRC1, PML, MCM2	4054	25	19416	1.915737543167242	1	1	0.9962254655259185
GOTERM_BP_DIRECT	GO:0090277~positive regulation of peptide hormone secretion	6	0.1342281879194631	0.05929771251939227	FGB, SPINK1, GRP, TFR2, FGG, PRKD1	4054	11	19416	2.612369377046239	1	1	0.9962254655259185
GOTERM_BP_DIRECT	GO:0055064~chloride ion homeostasis	6	0.1342281879194631	0.05929771251939227	SLC12A2, SLC12A3, SLC12A5, SLC12A7, SLC12A8, ATP6V1B1	4054	11	19416	2.612369377046239	1	1	0.9962254655259185
GOTERM_BP_DIRECT	GO:0010248~establishment or maintenance of transmembrane electrochemical gradient	6	0.1342281879194631	0.05929771251939227	ATP4A, FXYD2, ATP1A4, ATP1A2, ATP1A1, ATP1B1	4054	11	19416	2.612369377046239	1	1	0.9962254655259185
GOTERM_BP_DIRECT	GO:1905820~positive regulation of chromosome separation	6	0.1342281879194631	0.05929771251939227	PLSCR1, NCAPG, NCAPD2, NCAPH, SMC2, RAB33B	4054	11	19416	2.612369377046239	1	1	0.9962254655259185
GOTERM_BP_DIRECT	GO:0048251~elastic fiber assembly	6	0.1342281879194631	0.05929771251939227	MFAP4, TNXB, LOX, MYH11, THSD4, FBLN5	4054	11	19416	2.612369377046239	1	1	0.9962254655259185
GOTERM_BP_DIRECT	GO:0031509~subtelomeric heterochromatin formation	6	0.1342281879194631	0.05929771251939227	INSL6, HAT1, DOT1L, EZH1, SIRT2, H3-3A	4054	11	19416	2.612369377046239	1	1	0.9962254655259185
GOTERM_BP_DIRECT	GO:0016331~morphogenesis of embryonic epithelium	6	0.1342281879194631	0.05929771251939227	JAG2, LAMA5, PCDH8, VEGFC, FGFR2, TBX18	4054	11	19416	2.612369377046239	1	1	0.9962254655259185
GOTERM_BP_DIRECT	GO:0001654~eye development	15	0.33557046979865773	0.059491107720424014	ABCB5, PBX3, PAX6, GDF3, PBX4, CHRDL1, SIX6, SALL2, ADAMTS18, SMOC1, SIX3, CPAMD8, RAB18, ATF6, FREM2	4054	44	19416	1.6327308606538995	1	1	0.9962254655259185
GOTERM_BP_DIRECT	GO:0001658~branching involved in ureteric bud morphogenesis	15	0.33557046979865773	0.059491107720424014	LAMA5, HS3ST3A1, EYA1, TMEM59L, WNT9B, ILK, TCF21, NPNT, HOXA11, SHH, FGF8, SALL1, GDNF, GPC3, WNT1	4054	44	19416	1.6327308606538995	1	1	0.9962254655259185
GOTERM_BP_DIRECT	GO:0035249~synaptic transmission, glutamatergic	15	0.33557046979865773	0.059491107720424014	NAPA, GRIA1, GRIA2, UNC13C, UNC13A, GRID1, CLSTN3, GRIK4, GRIK1, GRIN3B, GRIN3A, ABTB3, TNR, GRIA3, GRIA4	4054	44	19416	1.6327308606538995	1	1	0.9962254655259185
GOTERM_BP_DIRECT	GO:0006954~inflammatory response	103	2.3042505592841165	0.06001376041379732	IL1RN, CSF1, TRIL, IL23R, PARK7, CXCL13, RPS6KA4, C4B, RPS6KA5, TBK1, ZC3H12A, LGALS9, MAP2K3, GBP5, IL1R1, CD180, TMEM258, NINJ1, DPEP1, TXNIP, PRKD1, S100A9, S100A8, SEMA7A, STK39, WNK4, C4B_2, MEFV, PRKCZ, HRH1, SCUBE1, NDP, CD14, TAC1, XCR1, RARRES2, NKG7, CELA1, LYZ, NFKB1, FOSL1, NR4A1, VNN1, MIR221, TAB2, NFKBID, HAMP, MYD88, NFKBIB, CXCL9, MIR130B, PIK3CD, CXCL1, ADM, IL27, CX3CL1, CYP26B…	4054	424	19416	1.1634490975602945	1	1	0.9962254655259185
GOTERM_BP_DIRECT	GO:0045600~positive regulation of fat cell differentiation	18	0.4026845637583893	0.06106884874814551	XBP1, MIR17, LMO3, ZBTB16, RARRES2, GDF3, TMEM64, SFRP1, KLF5, SFRP2, FRZB, ID2, NOCT, ZC3H12A, AAMDC, TRPM4, ADIG, ZBTB7C	4054	56	19416	1.5394319543308197	1	1	0.9962254655259185
GOTERM_BP_DIRECT	GO:0060384~innervation	8	0.1789709172259508	0.06266620280039611	NTF4, GABRB2, ARK2C, EPHA4, GABRA5, SLITRK6, POU4F1, ISL1	4054	18	19416	2.128597270185825	1	1	0.9962254655259185
GOTERM_BP_DIRECT	GO:0030901~midbrain development	11	0.24608501118568235	0.0632772068779889	SHH, UQCRQ, EN1, OTX2, OTX1, WNT1, KDM7A, FGFR2, WLS, TAF1, GDF7	4054	29	19416	1.8166476702447985	1	1	0.9962254655259185
GOTERM_BP_DIRECT	GO:0060373~regulation of ventricular cardiac muscle cell membrane depolarization	5	0.11185682326621924	0.06461855985454712	GJA1, CAV3, GJA5, SCN5A, SCN3B	4054	8	19416	2.993339911198816	1	1	0.9962254655259185
GOTERM_BP_DIRECT	GO:0031017~exocrine pancreas development	5	0.11185682326621924	0.06461855985454712	XBP1, IGF2, CELA1, PTF1A, WLS	4054	8	19416	2.993339911198816	1	1	0.9962254655259185
GOTERM_BP_DIRECT	GO:0070307~lens fiber cell development	5	0.11185682326621924	0.06461855985454712	TMOD1, BFSP2, WNT5B, WNT7B, VIM	4054	8	19416	2.993339911198816	1	1	0.9962254655259185
GOTERM_BP_DIRECT	GO:0003149~membranous septum morphogenesis	5	0.11185682326621924	0.06461855985454712	FZD1, FZD2, NOG, FGFR2, TGFBR2	4054	8	19416	2.993339911198816	1	1	0.9962254655259185
GOTERM_BP_DIRECT	GO:0070782~phosphatidylserine exposure on apoptotic cell surface	5	0.11185682326621924	0.06461855985454712	XKR8, TRPC5, PLSCR1, XKR6, XKR5	4054	8	19416	2.993339911198816	1	1	0.9962254655259185
GOTERM_BP_DIRECT	GO:0030212~hyaluronan metabolic process	5	0.11185682326621924	0.06461855985454712	ITIH5, ITIH3, ITIH2, ITIH6, ITIH1	4054	8	19416	2.993339911198816	1	1	0.9962254655259185
GOTERM_BP_DIRECT	GO:0022417~protein maturation by protein folding	5	0.11185682326621924	0.06461855985454712	ERO1A, PRDX4, WFS1, FKBP1B, AIP	4054	8	19416	2.993339911198816	1	1	0.9962254655259185
GOTERM_BP_DIRECT	GO:0097107~postsynaptic density assembly	5	0.11185682326621924	0.06461855985454712	RELN, NPTX1, CSMD2, SHANK3, C1QL2	4054	8	19416	2.993339911198816	1	1	0.9962254655259185
GOTERM_BP_DIRECT	GO:1904995~negative regulation of leukocyte adhesion to vascular endothelial cell	5	0.11185682326621924	0.06461855985454712	MIR222, MIR221, MIR141, MIR146A, MIR31	4054	8	19416	2.993339911198816	1	1	0.9962254655259185
GOTERM_BP_DIRECT	GO:0006768~biotin metabolic process	4	0.0894854586129754	0.06483236410749194	SLC5A6, HLCS, MCCC1, SP8	4054	5	19416	3.8314750863344846	1	1	0.9962254655259185
GOTERM_BP_DIRECT	GO:0060931~sinoatrial node cell development	4	0.0894854586129754	0.06483236410749194	POPDC1, ISL1, TBX18, TBX3	4054	5	19416	3.8314750863344846	1	1	0.9962254655259185
GOTERM_BP_DIRECT	GO:0006084~acetyl-CoA metabolic process	4	0.0894854586129754	0.06483236410749194	HMGCS1, ACOT12, ACACB, ACACA	4054	5	19416	3.8314750863344846	1	1	0.9962254655259185
GOTERM_BP_DIRECT	GO:0009072~aromatic amino acid metabolic process	4	0.0894854586129754	0.06483236410749194	HPDL, TPH2, TH, PAH	4054	5	19416	3.8314750863344846	1	1	0.9962254655259185
GOTERM_BP_DIRECT	GO:0008038~neuron recognition	4	0.0894854586129754	0.06483236410749194	NTM, CXCR4, PCDH12, OPCML	4054	5	19416	3.8314750863344846	1	1	0.9962254655259185
GOTERM_BP_DIRECT	GO:0001787~natural killer cell proliferation	4	0.0894854586129754	0.06483236410749194	ELF4, IL15, EMP2, SLAMF1	4054	5	19416	3.8314750863344846	1	1	0.9962254655259185
GOTERM_BP_DIRECT	GO:0035873~lactate transmembrane transport	4	0.0894854586129754	0.06483236410749194	SLC5A12, SLC16A7, SLC16A8, SLC16A3	4054	5	19416	3.8314750863344846	1	1	0.9962254655259185
GOTERM_BP_DIRECT	GO:0051461~positive regulation of corticotropin secretion	4	0.0894854586129754	0.06483236410749194	UCN, CRH, GHRL, RAB8B	4054	5	19416	3.8314750863344846	1	1	0.9962254655259185
GOTERM_BP_DIRECT	GO:0071402~cellular response to lipoprotein particle stimulus	4	0.0894854586129754	0.06483236410749194	APOA2, APOA1, TREM2, APOE	4054	5	19416	3.8314750863344846	1	1	0.9962254655259185
GOTERM_BP_DIRECT	GO:0035821~modulation of process of another organism	4	0.0894854586129754	0.06483236410749194	POMC, S100A9, CAMP, GALP	4054	5	19416	3.8314750863344846	1	1	0.9962254655259185
GOTERM_BP_DIRECT	GO:1902961~positive regulation of aspartic-type endopeptidase activity involved in amyloid precursor protein catabolic process	4	0.0894854586129754	0.06483236410749194	LYN, EFNA1, EPHA4, EFNA3	4054	5	19416	3.8314750863344846	1	1	0.9962254655259185
GOTERM_BP_DIRECT	GO:0010830~regulation of myotube differentiation	4	0.0894854586129754	0.06483236410749194	HDAC5, DMPK, SIK1, RBM24	4054	5	19416	3.8314750863344846	1	1	0.9962254655259185
GOTERM_BP_DIRECT	GO:0086015~SA node cell action potential	4	0.0894854586129754	0.06483236410749194	ANK2, SCN5A, SCN3B, CACNA1G	4054	5	19416	3.8314750863344846	1	1	0.9962254655259185
GOTERM_BP_DIRECT	GO:0097070~ductus arteriosus closure	4	0.0894854586129754	0.06483236410749194	MYOCD, HPGD, FOXF1, STRA6	4054	5	19416	3.8314750863344846	1	1	0.9962254655259185
GOTERM_BP_DIRECT	GO:0097113~AMPA glutamate receptor clustering	4	0.0894854586129754	0.06483236410749194	DLG4, APOE, CHRDL1, SHANK3	4054	5	19416	3.8314750863344846	1	1	0.9962254655259185
GOTERM_BP_DIRECT	GO:2001205~negative regulation of osteoclast development	4	0.0894854586129754	0.06483236410749194	FBXW7, CLDN18, FBN1, LTF	4054	5	19416	3.8314750863344846	1	1	0.9962254655259185
GOTERM_BP_DIRECT	GO:0060442~branching involved in prostate gland morphogenesis	4	0.0894854586129754	0.06483236410749194	FEM1B, HOXA13, FGFR2, NKX3-1	4054	5	19416	3.8314750863344846	1	1	0.9962254655259185
GOTERM_BP_DIRECT	GO:0006468~protein phosphorylation	73	1.6331096196868007	0.06505850350780243	DYRK3, DYRK2, MAST2, MAST1, ILK, PIK3CD, RPS6KA4, STK11, RPS6KA5, TBK1, AKT3, TLK2, PRKG2, CTSG, MAP3K9, PRKACA, PRKACB, DAPK2, DAPK3, RIPK4, MATK, CSNK1D, IRAK3, TNNI3K, CSNK1E, OXSR1, RUNX3, ZAP70, LATS2, CCNE1, PRKD3, TSSK6, PICK1, SIK1, BIRC6, SGK1, HCST, SGK2, CSNK1G2, CILK1, BRSK2, PRKDC, CAMK2A, STK39, WNK4, AURKC, PRKCZ, PAK1, PHKG2, MKNK2, STK38, CSK, MARK4, MAPK6, IP6K3, MAPK4, PRRT1, L…	4054	292	19416	1.1973359644795265	1	1	0.9962254655259185
GOTERM_BP_DIRECT	GO:0030511~positive regulation of transforming growth factor beta receptor signaling pathway	12	0.2684563758389262	0.06616034432279083	SDCBP, FLCN, FERMT1, MYOCD, CDKN2B, STK11, SNW1, TSC22D1, SLC2A10, AXIN1, NPNT, MEN1	4054	33	19416	1.7415795846974929	1	1	0.9962254655259185
GOTERM_BP_DIRECT	GO:0001558~regulation of cell growth	23	0.5145413870246085	0.06741992616952924	XBP1, IGFBP5, CISH, CLSTN3, IGFBP4, CRIM1, KAZALD1, CDC73, CRKL, SOCS2, ING4, ING5, CREB3, STK11, CEACAM1, IGFBPL1, SPOCK1, LAMTOR2, SGK1, SGK2, PAK5, BAP1, PAPPA2	4054	77	19416	1.4305832302872263	1	1	0.9962254655259185
GOTERM_BP_DIRECT	GO:0032570~response to progesterone	13	0.29082774049217003	0.0681855978996789	SREBF1, GABRB1, TGFB3, WBP2, GAD2, FOSL1, GJB2, CLDN4, TSPO, DSG1, TXNIP, FOSB, DSG2	4054	37	19416	1.682742436565821	1	1	0.9962254655259185
GOTERM_BP_DIRECT	GO:0045765~regulation of angiogenesis	13	0.29082774049217003	0.0681855978996789	SP100, RNH1, KRT1, PDE3B, VASH2, EMP2, CXCL13, EFNA1, SFRP1, GPNMB, MIR132, KRIT1, RAPGEF3	4054	37	19416	1.682742436565821	1	1	0.9962254655259185
GOTERM_BP_DIRECT	GO:0006805~xenobiotic metabolic process	33	0.738255033557047	0.06900621906745129	TPMT, ACSM1, RORA, CYP3A5, CYP3A7, SULT1A1, CYP26B1, CYP2R1, CYP2F1, SULT1A3, SULT2A1, CBR3, CYB5B, CYP2J2, UGT2B11, CYP4F2, CYP4F3, AIP, FMO1, FMO2, SULT1B1, ALDH3A1, CYP26A1, CYP2A6, CYP2C8, NCEH1, CYP2U1, GSTA4, SLCO1A2, AHRR, SLC28A2, SLC22A7, SLC29A3	4054	119	19416	1.3281373723638443	1	1	0.9962254655259185
GOTERM_BP_DIRECT	GO:0006493~protein O-linked glycosylation	21	0.4697986577181208	0.06910400235946294	GALNT7, B3GALNT1, GALNT6, GALNT14, GALNT13, GALNT4, GALNT15, GALNT2, B3GALT5, GALNT10, FUT9, B3GNT6, B3GALT2, B3GALT1, EOGT, B3GNT3, B3GNT2, GCNT3, GCNT4, LARGE2, GALNT8	4054	69	19416	1.457626391540293	1	1	0.9962254655259185
GOTERM_BP_DIRECT	GO:0051480~regulation of cytosolic calcium ion concentration	14	0.3131991051454139	0.06954423985196301	YWHAE, RYR2, TRPC5, TRPC6, TRPC3, CAV3, TRPC4, CAV2, GPR3, TMEM64, HCRTR2, PLN, FKBP1B, BOK	4054	41	19416	1.6353857075817924	1	1	0.9962254655259185
GOTERM_BP_DIRECT	GO:0019233~sensory perception of pain	14	0.3131991051454139	0.06954423985196301	NLGN2, CHRNA4, HOXD1, KCNA2, PRDM12, AQP1, GIP, MECP2, P2RX4, MC1R, PNOC, NDN, TAC1, RETREG1	4054	41	19416	1.6353857075817924	1	1	0.9962254655259185
GOTERM_BP_DIRECT	GO:0042157~lipoprotein metabolic process	9	0.20134228187919465	0.06960675952540193	MTTP, APOA2, APOC3, PCSK9, APOA1, APOA4, APOE, APOL1, APOLD1	4054	22	19416	1.9592770327846796	1	1	0.9962254655259185
GOTERM_BP_DIRECT	GO:0045860~positive regulation of protein kinase activity	15	0.33557046979865773	0.07037997905571833	MAP2K3, DAXX, XRCC6, CSF1, XRCC5, PRKAG2, MMD2, CD4, RELN, SPDYA, MAPRE3, TAB2, CCR7, MAP3K12, DDR2	4054	45	19416	1.5964479526393687	1	1	0.9962254655259185
GOTERM_BP_DIRECT	GO:0007249~canonical NF-kappaB signal transduction	15	0.33557046979865773	0.07037997905571833	RIPK2, TRADD, MIR146A, NLRC3, NFKB1, TBK1, IRAK1, TRAF6, PRDX1, TLR8, TLR7, MAP3K14, BIRC2, CARD11, BIRC3	4054	45	19416	1.5964479526393687	1	1	0.9962254655259185
GOTERM_BP_DIRECT	GO:0007157~heterophilic cell-cell adhesion via plasma membrane cell adhesion molecules	18	0.4026845637583893	0.07072520935045978	CRB2, TENM1, REG3A, CRB1, CXADR, TENM4, AMIGO2, PSG1, CEACAM19, PTPRD, IGSF21, PSG8, CEACAM6, ADGRL1, HMCN1, ITGA5, NECTIN4, SCARF2	4054	57	19416	1.512424376184665	1	1	0.9962254655259185
GOTERM_BP_DIRECT	GO:0071277~cellular response to calcium ion	26	0.5816554809843401	0.0721306558296542	CPNE8, CPNE5, HPCA, TRPM2, SCN5A, ECT2, KCNH1, SYT5, SYT4, EDN1, JUND, SYT2, SYT1, SYT15, INHBB, MCOLN1, SYT6, ITPKC, RASA4, SYT10, KCNQ3, DPEP1, FOSB, MICU1, GPLD1, LGMN	4054	90	19416	1.3835882256207863	1	1	0.9962254655259185
GOTERM_BP_DIRECT	GO:0030335~positive regulation of cell migration	71	1.5883668903803132	0.07283483629023997	ITGB1, RIPOR1, CSF2, ARHGAP8, CSF1, TRADD, ONECUT1, PIK3CD, LAMC2, GLI1, CX3CL1, ACTG1, CXCL16, CDH5, MDK, AKT2, ITGAX, CTSH, ITGAV, PDGFRB, PDGFRA, EPHA4, EDN1, WNT5B, SPHK1, DAPK3, RHOD, F7, CREB3, CLDN4, CEACAM6, ITGA5, GRB7, SEMA7A, GRN, SEMA3D, MAZ, LEF1, SEMA3G, NEDD9, CXCR4, SDCBP, PAK1, CCL8, CCL7, GPNMB, MGAT5, MIR296, NTF3, CCL4, PDGFC, S1PR1, HAS2, CCL1, LYN, XBP1, UBE2I, CCL22, F10, F…	4054	285	19416	1.193134785656791	1	1	0.9962254655259185
GOTERM_BP_DIRECT	GO:0060074~synapse maturation	7	0.15659955257270694	0.07293832520818525	CX3CR1, BCAN, IGSF21, PALM, PFN1, CHRDL1, SHANK1	4054	15	19416	2.235027133695116	1	1	0.9962254655259185
GOTERM_BP_DIRECT	GO:0050427~3'-phosphoadenosine 5'-phosphosulfate metabolic process	7	0.15659955257270694	0.07293832520818525	SULT1A1, SULT2B1, TPST2, SULT1B1, ENPP1, SULT1A3, SULT2A1	4054	15	19416	2.235027133695116	1	1	0.9962254655259185
GOTERM_BP_DIRECT	GO:0086010~membrane depolarization during action potential	7	0.15659955257270694	0.07293832520818525	SCN10A, SCN4A, SCN5A, SCN3B, SCN1B, CACNA1G, SCN1A	4054	15	19416	2.235027133695116	1	1	0.9962254655259185
GOTERM_BP_DIRECT	GO:0046598~positive regulation of viral entry into host cell	7	0.15659955257270694	0.07293832520818525	CD4, LGALS1, TMPRSS4, TMPRSS2, P4HB, TRIM38, LGALS9	4054	15	19416	2.235027133695116	1	1	0.9962254655259185
GOTERM_BP_DIRECT	GO:1902230~negative regulation of intrinsic apoptotic signaling pathway in response to DNA damage	7	0.15659955257270694	0.07293832520818525	CDKN2D, SFRP2, DDIAS, ACKR3, CLU, TPT1, CCAR2	4054	15	19416	2.235027133695116	1	1	0.9962254655259185
GOTERM_BP_DIRECT	GO:0060766~negative regulation of androgen receptor signaling pathway	7	0.15659955257270694	0.07293832520818525	NCOR2, HEYL, SFRP1, NCOR1, HDAC1, TCF21, NODAL	4054	15	19416	2.235027133695116	1	1	0.9962254655259185
GOTERM_BP_DIRECT	GO:0019221~cytokine-mediated signaling pathway	41	0.9172259507829978	0.07423689253868623	EDA, IFNA1, IRS1, IL23R, EBI3, SLC1A1, IL20RA, PTPRJ, PIK3R1, IL2RG, CX3CL1, IL22RA2, SOCS2, DUOX1, SOCS1, TNFSF11, CTSG, PRKACA, IL6R, PRKACB, IL4R, CISH, RIPK2, IL1R2, IL31RA, IL18, IRAK3, OSMR, PRLR, LILRB4, IFNW1, EDAR, FOSL1, GH1, GREM2, CLCF1, IL2RB, IL3RA, PTPN6, PLP2, PF4	4054	154	19416	1.275085053082093	1	1	0.9962254655259185
GOTERM_BP_DIRECT	GO:0043410~positive regulation of MAPK cascade	50	1.1185682326621924	0.07425325193024443	BCAR3, CD81, PTPRJ, ADRA1B, CX3CL1, FGF5, FGF8, IL6R, CDON, MAP2K3, EDN1, GPR37, AVPR1B, IGFBP4, KSR2, DOK4, DOK5, DOK6, AVPI1, LPAR3, ADRB2, IQGAP3, NKD1, INAVA, PRDX2, IGFBP6, MAP2K6, LYN, PDE6H, TGFB3, CAV2, FZD7, LIF, IGF2, LAPTM5, EFNA1, KISS1, MOS, CD4, EPGN, NMNAT1, FGF19, CDK10, GHRL, LAMTOR2, CSPG4, TEK, GPR101, FGFR3, FGFR2	4054	193	19416	1.2407626574917372	1	1	0.9962254655259185
GOTERM_BP_DIRECT	GO:0046847~filopodium assembly	10	0.22371364653243847	0.07446820900453932	FMNL3, DNM3, FGD4, FGD6, SPEF1, TTYH1, SPAG6, ITGB4, SPATA13, S1PR2	4054	26	19416	1.8420553299685023	1	1	0.9962254655259185
GOTERM_BP_DIRECT	GO:0010842~retina layer formation	10	0.22371364653243847	0.07446820900453932	AHI1, CRB1, MEGF11, SLC1A1, FOXN4, NDP, PROM1, PTF1A, FJX1, SDK2	4054	26	19416	1.8420553299685023	1	1	0.9962254655259185
GOTERM_BP_DIRECT	GO:0007271~synaptic transmission, cholinergic	10	0.22371364653243847	0.07446820900453932	SLC5A7, CHRND, LYNX1, CHRNB4, CHRNA2, CHRNA4, LYPD1, CHRNA10, ANXA9, APOE	4054	26	19416	1.8420553299685023	1	1	0.9962254655259185
GOTERM_BP_DIRECT	GO:0009954~proximal/distal pattern formation	10	0.22371364653243847	0.07446820900453932	GREM1, DLX1, CYP26B1, HOXB9, CHSY1, EN1, LRP4, SP8, GLI1, HOXA11	4054	26	19416	1.8420553299685023	1	1	0.9962254655259185
GOTERM_BP_DIRECT	GO:0030308~negative regulation of cell growth	33	0.738255033557047	0.07593708408600014	ACVRL1, DDX3X, PTPRJ, ENO1, ACVR1B, ING1, CCAR2, NPPB, GJA1, STK11, SOX17, SERTAD2, FRZB, DACT3, ENPP1, SH3BP4, RBBP7, CDKN2D, TSPYL2, OSGIN2, SMARCA2, MT3, PML, DCBLD2, GREM1, BST2, GDF9, SFRP1, SFRP2, MYL2, HRG, VGLL4, HSPA1B	4054	120	19416	1.317069560927479	1	1	0.9962254655259185
GOTERM_BP_DIRECT	GO:0045669~positive regulation of osteoblast differentiation	23	0.5145413870246085	0.07608679285638995	FZD1, GDF10, FBN2, WNT10B, DNAI3, JUND, CEBPD, WNT7B, ILK, LRP3, MIR200C, NPNT, RUNX2, SCUBE2, SFRP2, TMEM119, FFAR4, PRKD1, CLIC1, IL6R, FERMT2, LTF, DDR2	4054	78	19416	1.4122424196425183	1	1	0.9962254655259185
GOTERM_BP_DIRECT	GO:0008217~regulation of blood pressure	23	0.5145413870246085	0.07608679285638995	ACVRL1, UTS2R, EDN1, RAMP2, GCH1, KCNJ8, CYP4F2, CYP4F3, NPR3, WNK4, STK39, ATP1A2, ATP1A1, RENBP, BRS3, POMC, NPPB, P2RX4, KCNQ1, NPPA, GNB3, REN, SGK1	4054	78	19416	1.4122424196425183	1	1	0.9962254655259185
GOTERM_BP_DIRECT	GO:0071346~cellular response to type II interferon	23	0.5145413870246085	0.07608679285638995	GBP5, EDN1, GBP7, STX8, STXBP1, DAPK3, CAMK2A, RPL13A, AQP4, VPS26B, ASS1, ACTG1, RAB43, RPS6KB1, MRC1, CD58, VIM, LGALS9, GBP2, RAB7B, SLC26A6, TLR3, GBP3	4054	78	19416	1.4122424196425183	1	1	0.9962254655259185
GOTERM_BP_DIRECT	GO:0045892~negative regulation of DNA-templated transcription	135	3.0201342281879198	0.07750157959590512	CSF2, SCX, IKZF1, RORB, ENO1, IKZF4, CCAR2, RPS6KA5, SALL1, CREB3L1, MYB, MAEL, SOX8, KMT5A, SOX6, MEN1, TLE3, DAXX, ZNF281, ESX1, ZBTB33, POU3F3, RUNX2, DKK3, SFRP1, SFRP2, KAT6B, DPEP2, TIMELESS, ATF5, KCTD15, SF1, FOXG1, TCF7, NPAS1, GLIS2, ATXN1, DEAF1, PRAMEF12, NACC2, SMYD1, SUDS3, ZNF541, FZD1, ZBTB18, XRCC6, UBE2I, FOXF2, CBX3, ATP8B1, XRCC5, ZBTB16, PHF12, SIAH2, NR1D2, TRERF1, SMARCA2, …	4054	574	19416	1.126413625120112	1	1	0.9962254655259185
GOTERM_BP_DIRECT	GO:0045672~positive regulation of osteoclast differentiation	11	0.24608501118568235	0.07782110490785378	NOTCH2, KLF10, CSF1, IL23R, TRAF6, NEDD9, TNFSF11, TREM2, TMEM64, POU4F1, POU4F2	4054	30	19416	1.7560927479033053	1	1	0.9962254655259185
GOTERM_BP_DIRECT	GO:0034142~toll-like receptor 4 signaling pathway	11	0.24608501118568235	0.07782110490785378	LYN, TBK1, IRAK1, RIPK2, TRAF6, TRIL, CD14, NMI, S100A14, SCIMP, MYD88	4054	30	19416	1.7560927479033053	1	1	0.9962254655259185
GOTERM_BP_DIRECT	GO:0045840~positive regulation of mitotic nuclear division	11	0.24608501118568235	0.07782110490785378	PDGFRB, SMPD3, EDN1, EPGN, RGCC, FGF8, EDN3, SPHK1, IGF2, CD28, HOXA13	4054	30	19416	1.7560927479033053	1	1	0.9962254655259185
GOTERM_BP_DIRECT	GO:0042476~odontogenesis	11	0.24608501118568235	0.07782110490785378	FGF8, TGFB3, TUFT1, OSR1, SSUH2, TMT1A, ID3, CEMP1, AQP3, FGFR2, AQP1	4054	30	19416	1.7560927479033053	1	1	0.9962254655259185
GOTERM_BP_DIRECT	GO:0010951~negative regulation of endopeptidase activity	12	0.2684563758389262	0.08005952307474118	CRB2, VTN, SERPINB2, SERPINE3, SERPINF1, SPOCK3, SERPING1, SPOCK1, SERPINB9, TIMP1, SERPINI1, SERPINB6	4054	34	19416	1.6903566557358018	1	1	0.9962254655259185
GOTERM_BP_DIRECT	GO:2001234~negative regulation of apoptotic signaling pathway	12	0.2684563758389262	0.08005952307474118	CX3CR1, MNT, ASAH2, QARS1, CTH, PCGF2, MAZ, NOG, MIR146A, GATA4, PPEF2, CX3CL1	4054	34	19416	1.6903566557358018	1	1	0.9962254655259185
GOTERM_BP_DIRECT	GO:0043627~response to estrogen	18	0.4026845637583893	0.08135110033927342	GSTM3, SLC34A2, ARSA, TGFB3, WBP2, CITED4, APOA2, SMAD6, HOXA11, GHRHR, F7, GAL, BGLAP, CRH, GHRL, TEK, CD24, TSHB	4054	58	19416	1.4863480938366533	1	1	0.9962254655259185
GOTERM_BP_DIRECT	GO:0002052~positive regulation of neuroblast proliferation	13	0.29082774049217003	0.08146108870817906	ITGB1, CX3CR1, FOXG1, NCAN, VEGFC, OTP, PAX6, SOX10, CX3CL1, BCAN, SHH, ID4, CDON	4054	38	19416	1.6384597408667205	1	1	0.9962254655259185
GOTERM_BP_DIRECT	GO:0007292~female gamete generation	8	0.1789709172259508	0.08196335068579912	M1AP, GDF9, BCL2L10, MCM8, SPO11, DMC1, CGB3, BMP15	4054	19	19416	2.0165658349128868	1	1	0.9962254655259185
GOTERM_BP_DIRECT	GO:0030949~positive regulation of vascular endothelial growth factor receptor signaling pathway	8	0.1789709172259508	0.08196335068579912	VTN, MIR1224, MIR296, ITGB3, ARNT, ITGA5, MT3, ROBO1	4054	19	19416	2.0165658349128868	1	1	0.9962254655259185
GOTERM_BP_DIRECT	GO:0050806~positive regulation of synaptic transmission	8	0.1789709172259508	0.08196335068579912	RIMS2, KISS1, LGI1, RIMS1, SYT1, CLSTN3, DLG4, SLC1A3	4054	19	19416	2.0165658349128868	1	1	0.9962254655259185
GOTERM_BP_DIRECT	GO:0097009~energy homeostasis	17	0.3803131991051454	0.0819887808101572	SGIP1, SUV39H1, FMO1, NR1D2, FMO2, ACACB, TSKU, FLCN, MLXIPL, PIK3CA, IGF2BP2, MRAP2, PPARGC1A, SQSTM1, BMAL1, MFSD2A, EIF4G1	4054	54	19416	1.507756399714959	1	1	0.9962254655259185
GOTERM_BP_DIRECT	GO:1900016~negative regulation of cytokine production involved in inflammatory response	14	0.3131991051454139	0.08222558780671466	IL1R2, MIR146A, TREM2, NLRC3, MEFV, ADCY7, LILRB4, MIR222, MIR221, ZC3H12A, APOD, ABCD1, MIR129-1, APPL2	4054	42	19416	1.5964479526393687	1	1	0.9962254655259185
GOTERM_BP_DIRECT	GO:1900026~positive regulation of substrate adhesion-dependent cell spreading	15	0.33557046979865773	0.08249968746075978	FGB, LIMS3, ITGB3, FGG, NEDD9, APOA1, ILK, CRKL, MDK, CASS4, HAS2, P4HB, FERMT2, LIMS2, LIMS1	4054	46	19416	1.5617425623645997	1	1	0.9962254655259185
GOTERM_BP_DIRECT	GO:0006091~generation of precursor metabolites and energy	15	0.33557046979865773	0.08249968746075978	COX17, ASIP, COX4I2, UQCR11, CROT, COX6C, COX6A1, COX7A1, MCHR1, POMC, PPP1R2, VGF, PHKG2, ENPP1, AVP	4054	46	19416	1.5617425623645997	1	1	0.9962254655259185
GOTERM_BP_DIRECT	GO:0048484~enteric nervous system development	6	0.1342281879194631	0.08468538683690163	GDNF, HLX, TLX2, SOX8, SOX10, SLC6A4	4054	12	19416	2.394671928959053	1	1	0.9962254655259185
GOTERM_BP_DIRECT	GO:2000009~negative regulation of protein localization to cell surface	6	0.1342281879194631	0.08468538683690163	CAV3, TAX1BP3, SNX33, ASTN2, GPM6B, PICALM	4054	12	19416	2.394671928959053	1	1	0.9962254655259185
GOTERM_BP_DIRECT	GO:0034392~negative regulation of smooth muscle cell apoptotic process	6	0.1342281879194631	0.08468538683690163	EDN1, APOH, DIPK2A, MAP2K5, LRP6, GRIA4	4054	12	19416	2.394671928959053	1	1	0.9962254655259185
GOTERM_BP_DIRECT	GO:0048333~mesodermal cell differentiation	6	0.1342281879194631	0.08468538683690163	ITGB1, KDM6B, ITGB4, ITGA2, ITGB3, FGFR2	4054	12	19416	2.394671928959053	1	1	0.9962254655259185
GOTERM_BP_DIRECT	GO:0016081~synaptic vesicle docking	6	0.1342281879194631	0.08468538683690163	RIMS2, UNC13C, RIMS1, SNAP25, UNC13A, SNPH	4054	12	19416	2.394671928959053	1	1	0.9962254655259185
GOTERM_BP_DIRECT	GO:0003272~endocardial cushion formation	6	0.1342281879194631	0.08468538683690163	ROBO2, NOG, APLNR, TBX3, ROBO1, BMP5	4054	12	19416	2.394671928959053	1	1	0.9962254655259185
GOTERM_BP_DIRECT	GO:0055003~cardiac myofibril assembly	6	0.1342281879194631	0.08468538683690163	PDGFRB, FHOD3, PDGFRA, MYL2, TCAP, TTN	4054	12	19416	2.394671928959053	1	1	0.9962254655259185
GOTERM_BP_DIRECT	GO:0043950~positive regulation of cAMP-mediated signaling	6	0.1342281879194631	0.08468538683690163	UCN, SCT, CRH, GPR3, RXFP2, GIP	4054	12	19416	2.394671928959053	1	1	0.9962254655259185
GOTERM_BP_DIRECT	GO:0043534~blood vessel endothelial cell migration	6	0.1342281879194631	0.08468538683690163	SCARB1, CDH5, MYH9, APOA1, EMP2, AMOT	4054	12	19416	2.394671928959053	1	1	0.9962254655259185
GOTERM_BP_DIRECT	GO:0006082~organic acid metabolic process	6	0.1342281879194631	0.08468538683690163	CYP2J2, CYP2C8, CYP2U1, CYP2R1, FMO1, FMO2	4054	12	19416	2.394671928959053	1	1	0.9962254655259185
GOTERM_BP_DIRECT	GO:0046622~positive regulation of organ growth	6	0.1342281879194631	0.08468538683690163	FGF8, HLX, ARX, IGF2, RAG2, YBX3	4054	12	19416	2.394671928959053	1	1	0.9962254655259185
GOTERM_BP_DIRECT	GO:0045060~negative thymic T cell selection	6	0.1342281879194631	0.08468538683690163	SPN, ZAP70, SHH, CD28, CCR7, CD3E	4054	12	19416	2.394671928959053	1	1	0.9962254655259185
GOTERM_BP_DIRECT	GO:0086012~membrane depolarization during cardiac muscle cell action potential	6	0.1342281879194631	0.08468538683690163	ATP1A2, SCN5A, SCN3B, SCN4B, HCN2, SCN1B	4054	12	19416	2.394671928959053	1	1	0.9962254655259185
GOTERM_BP_DIRECT	GO:0007409~axonogenesis	28	0.6263982102908278	0.08543853110588319	SPTBN4, SNAP25, BRSK2, CNP, PLPPR4, SSNA1, ACTG1, STK11, CCKAR, SYNGAP1, SLITRK2, SLITRK4, SLITRK6, NRCAM, CTNNA2, PAK3, NTNG1, NTNG2, DCC, APLP2, ANK3, S100B, POU4F1, ISL1, S100A6, DSCAML1, FGFR2, PICALM	4054	100	19416	1.3410162802170695	1	1	0.9962254655259185
GOTERM_BP_DIRECT	GO:0046330~positive regulation of JNK cascade	28	0.6263982102908278	0.08543853110588319	NCF1, XIAP, SH3RF1, SDCBP, DVL2, MBIP, TNFSF11, CCR7, CCN2, ANKRD6, SLAMF1, UNC5CL, EDN1, GADD45B, RIPK2, FZD7, WNT7B, AXIN1, TPD52L1, PJA2, EDAR, SH3RF2, FGF19, CD27, PLCB1, MYD88, MAP3K11, TLR3	4054	100	19416	1.3410162802170695	1	1	0.9962254655259185
GOTERM_BP_DIRECT	GO:0001824~blastocyst development	9	0.20134228187919465	0.08793855950048013	SPECC1, PPP1CC, SPIC, ELF3, PSMC4, CAPN2, KPNA7, HORMAD1, POU5F1	4054	23	19416	1.8740910748375197	1	1	0.9962254655259185
GOTERM_BP_DIRECT	GO:0070498~interleukin-1-mediated signaling pathway	9	0.20134228187919465	0.08793855950048013	RPS6KA4, RPS6KA5, IRAK1, IL1R1, TRAF6, MIR146A, IRAK3, PLCB1, MYD88	4054	23	19416	1.8740910748375197	1	1	0.9962254655259185
GOTERM_BP_DIRECT	GO:0060546~negative regulation of necroptotic process	9	0.20134228187919465	0.08793855950048013	MIR221, PELI1, MIR22, RBCK1, ARHGEF2, YBX3, BIRC2, BIRC3, BOK	4054	23	19416	1.8740910748375197	1	1	0.9962254655259185
GOTERM_BP_DIRECT	GO:0071168~protein localization to chromatin	9	0.20134228187919465	0.08793855950048013	BRD3, BRD2, MSH2, MCM8, RAD21, LEF1, SPIN1, FAM47E, ESCO2	4054	23	19416	1.8740910748375197	1	1	0.9962254655259185
GOTERM_BP_DIRECT	GO:0048663~neuron fate commitment	9	0.20134228187919465	0.08793855950048013	SHH, GBX1, ID2, PAX6, BHLHE22, BHLHA15, EPOP, BHLHE23, PTF1A	4054	23	19416	1.8740910748375197	1	1	0.9962254655259185
GOTERM_BP_DIRECT	GO:0015813~L-glutamate transmembrane transport	9	0.20134228187919465	0.08793855950048013	SLC25A18, TTYH3, TTYH2, TTYH1, SLC1A1, SLC1A2, SLC1A3, SLC38A6, SLC7A11	4054	23	19416	1.8740910748375197	1	1	0.9962254655259185
GOTERM_BP_DIRECT	GO:0051924~regulation of calcium ion transport	9	0.20134228187919465	0.08793855950048013	CD4, GRIN3B, PLN, SLN, TMX1, CXCR4, ORAI1, ANK2, BEST1	4054	23	19416	1.8740910748375197	1	1	0.9962254655259185
GOTERM_BP_DIRECT	GO:0032922~circadian regulation of gene expression	21	0.4697986577181208	0.08867952654808597	NGFR, HDAC3, HDAC1, TPTEP2-CSNK1E, CSNK1D, RORA, CSNK1E, NR0B2, PML, NPAS2, PER2, PPP1CB, PPP1CC, ID2, NOCT, ZPBP2, NAMPT, ID4, ID3, PPARGC1A, BMAL1	4054	71	19416	1.4165664931870454	1	1	0.9962254655259185
GOTERM_BP_DIRECT	GO:0007605~sensory perception of sound	43	0.9619686800894854	0.08945187143605021	SPTBN4, UCN, TMPRSS3, COL11A2, SLC1A3, PJVK, ESPN, SOBP, COCH, LOXHD1, MARVELD2, EPYC, MYO6, SLITRK6, MYH14, CDKN2D, MINAR2, CCDC154, EYA1, CNTN5, WHRN, ATP8B1, WFS1, AXIN1, TSPEAR, MYO7A, OTOR, POU4F2, POU3F4, POU4F3, SERPINB6, DIAPH1, GJB2, DIAPH3, MYO3B, KCNQ1, GJB6, COL4A3, MYO3A, KCNQ3, KCNQ4, ATP6V1B1, SLC26A5	4054	165	19416	1.2481320356998697	1	1	0.9962254655259185
GOTERM_BP_DIRECT	GO:0030199~collagen fibril organization	20	0.44742729306487694	0.09020026395965883	ERO1A, COLGALT2, TNXB, COL27A1, LUM, COL11A2, SCX, DPT, P3H4, PLOD1, GREM1, ADAMTS14, SFRP2, P4HA1, LOX, P4HA3, COL5A2, TLL2, TLL1, DDR2	4054	67	19416	1.4296548829606286	1	1	0.9962254655259185
GOTERM_BP_DIRECT	GO:0051092~positive regulation of NF-kappaB transcription factor activity	33	0.738255033557047	0.0912077725370134	TRADD, CAMK2A, PRKCZ, CLU, RPS6KA4, RPS6KA5, IRAK1, RPS3, TNFSF11, LGALS9, NPM1, RIPK2, SPHK1, RIPK4, IL18, IRAK3, TRAF2, CFLAR, TRAF1, TRAF6, PRKD1, ARHGEF2, TRIM38, RBCK1, RAB7B, S100A9, CARD14, MYD88, S100A8, CARD11, HSPA1B, IL18R1, LTF	4054	122	19416	1.2954782566499792	1	1	0.9962254655259185
GOTERM_BP_DIRECT	GO:0045785~positive regulation of cell adhesion	19	0.42505592841163314	0.09163830578322806	VAV3, EPHA4, LDB1, TPM3, TNFRSF18, ITGA2, CHRD, PTPRJ, NRG1, DUSP26, RHOD, CYTH3, EPB41L4B, FRMD5, BAG4, MDK, ITGAV, CCR7, P4HB	4054	63	19416	1.444405290483238	1	1	0.9962254655259185
GOTERM_BP_DIRECT	GO:0046329~negative regulation of JNK cascade	10	0.22371364653243847	0.09183299902409658	SH3RF2, DUSP10, HDAC3, NCOR1, MECOM, MARVELD3, KLHL31, PAFAH1B1, DACT1, MEN1	4054	27	19416	1.7738310584881871	1	1	0.9962254655259185
GOTERM_BP_DIRECT	GO:0007422~peripheral nervous system development	10	0.22371364653243847	0.09183299902409658	ALDH3A2, NFASC, GDNF, ARTN, PMP22, NRG1, SOX8, SERPINI1, GFRA3, SOX10	4054	27	19416	1.7738310584881871	1	1	0.9962254655259185
GOTERM_BP_DIRECT	GO:0032740~positive regulation of interleukin-17 production	10	0.22371364653243847	0.09183299902409658	IL21, SLC7A5, IL15, IL23R, SPHK1, IL18, CCL1, ZBTB7B, LY9, MYD88	4054	27	19416	1.7738310584881871	1	1	0.9962254655259185
GOTERM_BP_DIRECT	GO:0032956~regulation of actin cytoskeleton organization	29	0.6487695749440716	0.09203246954211722	ITGB3, NEDD9, EFNA5, IQGAP2, RND3, RND1, TRPM2, PAK1, DVL2, MLST8, RAC2, ABL2, PAK3, GPM6B, CLASP2, PDGFRB, EPHA5, PDGFRA, DAPK3, RHOD, BST2, BST1, DLC1, CDK10, HRG, RAPGEF3, ARHGEF5, EPHA3, CDK5R1	4054	105	19416	1.322771160758334	1	1	0.9962254655259185
GOTERM_BP_DIRECT	GO:0042475~odontogenesis of dentin-containing tooth	18	0.4026845637583893	0.09296556058659886	JAG2, NGFR, PDGFRA, LAMA5, DLX1, CCDC154, EDA, HDAC1, AMBN, LEF1, LRP4, ADM, RUNX2, EDAR, SCN10A, SHH, TRAF6, SCN5A	4054	59	19416	1.461155753263151	1	1	0.9962254655259185
GOTERM_BP_DIRECT	GO:0007188~adenylate cyclase-modulating G protein-coupled receptor signaling pathway	17	0.3803131991051454	0.09414630040378075	VIPR1, GPR88, ADCY4, GNAI3, PTH2R, ADRB2, HTR4, ADRA1B, CRHR2, RIMS2, GNA14, GNA15, GNAT3, GALR2, WASF2, PRKACB, CCR3	4054	55	19416	1.4803426469928689	1	1	0.9962254655259185
GOTERM_BP_DIRECT	GO:0034612~response to tumor necrosis factor	11	0.24608501118568235	0.09426500606537713	SLC22A5, GCH1, RPS6KB1, YTHDC2, UBD, SPHK1, CHI3L1, NMNAT3, CD14, AFF3, CXCL16	4054	31	19416	1.699444594745134	1	1	0.9962254655259185
GOTERM_BP_DIRECT	GO:0001708~cell fate specification	11	0.24608501118568235	0.09426500606537713	TBX15, SHH, MGA, IHH, TBX5, TBX19, TBX4, TBX18, TBX3, FOXA2, CDON	4054	31	19416	1.699444594745134	1	1	0.9962254655259185
GOTERM_BP_DIRECT	GO:0070328~triglyceride homeostasis	12	0.2684563758389262	0.09564368980439894	SCARB1, MLXIPL, MED13, PLA2G12B, MIR34A, IL18, APOC3, APOA1, RORA, ANGPTL4, APOE, GIP	4054	35	19416	1.6420607512862075	1	1	0.9962254655259185
GOTERM_BP_DIRECT	GO:0001662~behavioral fear response	12	0.2684563758389262	0.09564368980439894	MECP2, RPS6KB1, MDK, GABRA5, GNG7, SLC1A1, LYPD1, ATP1A2, COMT, PDE8B, ASIC1, EIF4G1	4054	35	19416	1.6420607512862075	1	1	0.9962254655259185
GOTERM_BP_DIRECT	GO:0048675~axon extension	12	0.2684563758389262	0.09564368980439894	ITGB1, SEMA7A, EDN1, EDN3, LHX2, SSNA1, LIMK1, NDN, ULK2, RNF6, POU4F2, POU4F3	4054	35	19416	1.6420607512862075	1	1	0.9962254655259185
GOTERM_BP_DIRECT	GO:0048286~lung alveolus development	15	0.33557046979865773	0.09587108884590922	MYOCD, IGFBP5, TGFB3, FOXF1, LIF, TCF21, SLC7A11, HS6ST1, MECP2, SMPD3, CLDN18, ITGB6, FGFR2, FBN1, STRA6	4054	47	19416	1.528513997207906	1	1	0.9962254655259185
GOTERM_BP_DIRECT	GO:0006695~cholesterol biosynthetic process	13	0.29082774049217003	0.09624883139298138	SREBF1, HMGCS1, INSIG2, INSIG1, APOA1, MSMO1, DHCR24, LIPA, TM7SF2, STK33, EBP, PMVK, MVD	4054	39	19416	1.5964479526393687	1	1	0.9962254655259185
GOTERM_BP_DIRECT	GO:0099054~presynapse assembly	7	0.15659955257270694	0.09682873006255216	FZD1, EFNB2, PTPRD, NLGN4Y, SDCBP, NLGN2, CNTN5	4054	16	19416	2.0953379378391714	1	1	0.9962254655259185
GOTERM_BP_DIRECT	GO:0071514~genomic imprinting	7	0.15659955257270694	0.09682873006255216	MECP2, DNMT3L, PRMT7, MAEL, IGF2, NDN, MTA2	4054	16	19416	2.0953379378391714	1	1	0.9962254655259185
GOTERM_BP_DIRECT	GO:0010288~response to lead ion	7	0.15659955257270694	0.09682873006255216	MECP2, PPP2CB, PPP5C, PLSCR1, MAP1LC3A, DNMT3A, SLC6A1	4054	16	19416	2.0953379378391714	1	1	0.9962254655259185
GOTERM_BP_DIRECT	GO:0007158~neuron cell-cell adhesion	7	0.15659955257270694	0.09682873006255216	NLGN4Y, NLGN2, NINJ2, TNR, NCAM2, ASTN2, CDK5R1	4054	16	19416	2.0953379378391714	1	1	0.9962254655259185
GOTERM_BP_DIRECT	GO:0010273~detoxification of copper ion	7	0.15659955257270694	0.09682873006255216	MUC2, MT1M, MT1G, MT1H, PARK7, MT3, MT1HL1	4054	16	19416	2.0953379378391714	1	1	0.9962254655259185
GOTERM_BP_DIRECT	GO:1990869~cellular response to chemokine	7	0.15659955257270694	0.09682873006255216	SLC12A2, RIPOR1, LRCH1, LOX, ZC3H12A, STK39, OXSR1	4054	16	19416	2.0953379378391714	1	1	0.9962254655259185
GOTERM_BP_DIRECT	GO:0006940~regulation of smooth muscle contraction	7	0.15659955257270694	0.09682873006255216	CHRNB4, MIR143, ORMDL3, DAPK3, NMUR2, TNNI3, ATP1A2	4054	16	19416	2.0953379378391714	1	1	0.9962254655259185
GOTERM_BP_DIRECT	GO:0071375~cellular response to peptide hormone stimulus	7	0.15659955257270694	0.09682873006255216	GRIA1, XBP1, SPINK1, CYP11B2, CSK, NKX6-1, WNT1	4054	16	19416	2.0953379378391714	1	1	0.9962254655259185
GOTERM_BP_DIRECT	GO:1900226~negative regulation of NLRP3 inflammasome complex assembly	7	0.15659955257270694	0.09682873006255216	MT-RNR2, LAMP2, ZDHHC12, TREM2, NLRC3, MEFV, SIRT2	4054	16	19416	2.0953379378391714	1	1	0.9962254655259185
GOTERM_BP_DIRECT	GO:0018146~keratan sulfate biosynthetic process	7	0.15659955257270694	0.09682873006255216	CHST6, SLC35D2, B3GNT3, B3GNT2, ST3GAL1, CHST5, CHST2	4054	16	19416	2.0953379378391714	1	1	0.9962254655259185
GOTERM_BP_DIRECT	GO:0032098~regulation of appetite	5	0.11185682326621924	0.0975883559488892	POMC, SLC22A3, SCT, HTR4, GALP	4054	9	19416	2.6607465877322807	1	1	0.9962254655259185
GOTERM_BP_DIRECT	GO:0042048~olfactory behavior	5	0.11185682326621924	0.0975883559488892	GJB4, WFS1, CFAP69, SHANK1, ATP6V1B1	4054	9	19416	2.6607465877322807	1	1	0.9962254655259185
GOTERM_BP_DIRECT	GO:0045906~negative regulation of vasoconstriction	5	0.11185682326621924	0.0975883559488892	ITGB1, ITGA4, SVEP1, ADM, ITGA9	4054	9	19416	2.6607465877322807	1	1	0.9962254655259185
GOTERM_BP_DIRECT	GO:0033572~transferrin transport	5	0.11185682326621924	0.0975883559488892	REP15, TFR2, CLTC, MCOLN1, RAB11B	4054	9	19416	2.6607465877322807	1	1	0.9962254655259185
GOTERM_BP_DIRECT	GO:0060081~membrane hyperpolarization	5	0.11185682326621924	0.0975883559488892	KCNC2, KCNQ3, PARK7, CACNG2, PRKCZ	4054	9	19416	2.6607465877322807	1	1	0.9962254655259185
GOTERM_BP_DIRECT	GO:0015844~monoamine transport	5	0.11185682326621924	0.0975883559488892	SLC22A3, PICK1, SLC18A1, SLC18A2, SLC6A4	4054	9	19416	2.6607465877322807	1	1	0.9962254655259185
GOTERM_BP_DIRECT	GO:0009913~epidermal cell differentiation	5	0.11185682326621924	0.0975883559488892	HDAC1, SPINK5, GLI1, OVOL3, OVOL2	4054	9	19416	2.6607465877322807	1	1	0.9962254655259185
GOTERM_BP_DIRECT	GO:0035881~amacrine cell differentiation	5	0.11185682326621924	0.0975883559488892	BARHL2, NEUROD4, FOXN4, RORB, PTF1A	4054	9	19416	2.6607465877322807	1	1	0.9962254655259185
GOTERM_BP_DIRECT	GO:0002232~leukocyte chemotaxis involved in inflammatory response	5	0.11185682326621924	0.0975883559488892	MDK, NINJ1, FFAR2, LBP, SLAMF1	4054	9	19416	2.6607465877322807	1	1	0.9962254655259185
GOTERM_BP_DIRECT	GO:0010907~positive regulation of glucose metabolic process	5	0.11185682326621924	0.0975883559488892	IRS1, AKT2, RGN, IRS2, GPLD1	4054	9	19416	2.6607465877322807	1	1	0.9962254655259185
GOTERM_BP_DIRECT	GO:0001763~morphogenesis of a branching structure	5	0.11185682326621924	0.0975883559488892	SETD2, FOXF1, TCF21, PRDM1, ERMN	4054	9	19416	2.6607465877322807	1	1	0.9962254655259185
GOTERM_BP_DIRECT	GO:0060544~regulation of necroptotic process	5	0.11185682326621924	0.0975883559488892	PELI1, SPATA2, CFLAR, BIRC2, BIRC3	4054	9	19416	2.6607465877322807	1	1	0.9962254655259185
GOTERM_BP_DIRECT	GO:0035739~CD4-positive, alpha-beta T cell proliferation	5	0.11185682326621924	0.0975883559488892	RIPK2, CD28, CBLB, CD3E, CARD11	4054	9	19416	2.6607465877322807	1	1	0.9962254655259185
GOTERM_BP_DIRECT	GO:0030321~transepithelial chloride transport	5	0.11185682326621924	0.0975883559488892	SLC12A2, P2RY6, OSTM1, SLC26A6, BEST1	4054	9	19416	2.6607465877322807	1	1	0.9962254655259185
GOTERM_BP_DIRECT	GO:0015755~fructose transmembrane transport	5	0.11185682326621924	0.0975883559488892	SLC2A2, SLC5A10, SLC2A5, SLC2A8, SLC26A5	4054	9	19416	2.6607465877322807	1	1	0.9962254655259185
GOTERM_BP_DIRECT	GO:0010882~regulation of cardiac muscle contraction by calcium ion signaling	5	0.11185682326621924	0.0975883559488892	HDAC4, RYR2, TNNI3, ANK2, ATP1B1	4054	9	19416	2.6607465877322807	1	1	0.9962254655259185
GOTERM_BP_DIRECT	GO:1905920~positive regulation of CoA-transferase activity	5	0.11185682326621924	0.0975883559488892	APOA2, APOA1, APOA4, DBI, APOE	4054	9	19416	2.6607465877322807	1	1	0.9962254655259185
GOTERM_BP_DIRECT	GO:1905821~positive regulation of chromosome condensation	5	0.11185682326621924	0.0975883559488892	NCAPG, NCAPD2, NCAPH, SMC2, RAB33B	4054	9	19416	2.6607465877322807	1	1	0.9962254655259185
GOTERM_BP_DIRECT	GO:0046631~alpha-beta T cell activation	5	0.11185682326621924	0.0975883559488892	TRBC1, CD3G, CD247, CD3E, CD3D	4054	9	19416	2.6607465877322807	1	1	0.9962254655259185
GOTERM_BP_DIRECT	GO:0003416~endochondral bone growth	5	0.11185682326621924	0.0975883559488892	BNC2, OSTN, FGFR3, FGFR2, DDR2	4054	9	19416	2.6607465877322807	1	1	0.9962254655259185
