# Supplementary material for: Chaihushugan powder regulates the gut microbiota to alleviate mitochondrial oxidative stress in the gastric tissues of rats with functional dyspepsia
Source: Front Immunol. 2025 Feb 18;16:1549554. doi: 10.3389/fimmu.2025.1549554 (PMC11876139; doi:10.3389/fimmu.2025.1549554)
Supplement: Supplementary file 9 [file Table6.xlsx]

## Sheet: Sheet1
Category	Term	Count	%	PValue	Genes	List Total	Pop Hits	Pop Total	Fold Enrichment	Bonferroni	Benjamini	FDR
KEGG_PATHWAY	hsa04820:Cytoskeleton in muscle cells	89	1.9910514541387025	3.248299388902675E-7	ITGB1, ITGB5, ITGB4, ELN, ITGB3, ITGA2B, LMOD1, FHL2, LDB3, ENO1, SYNE3, ENO3, LMOD3, MYOM2, LMNB2, ACTG1, ITGAV, ANKRD2, ITGB6, MYOZ1, SGCG, TMOD1, COL27A1, ITGA4, TPM3, MYH15, ITGA2, TNNC1, BGN, ANK2, ANK3, ATP1B1, MYL4, MYH1, MYL5, MYH2, INF2, COL4A2, COL4A1, MYL1, MYOT, TNNT1, COL4A4, COL6A2, MYL2, TNNT2, COL4A3, MYL3, MYH9, DSG2, ITGA5, TLN1, TRIM54, DSC2, TRIM55, MYH7, PLEC, ITGA9, FBN2, SP…	2071	232	8865	1.6421040143858538	1.1628237567073985E-4	1.1628911812271576E-4	1.058945600782272E-4
KEGG_PATHWAY	hsa04512:ECM-receptor interaction	41	0.9172259507829978	5.433826246565822E-6	ITGB1, LAMA5, TNXB, ITGB5, LAMC3, ITGB4, LAMA4, ITGB3, LAMA3, ITGA2B, LAMC2, DMP1, THBS3, VTN, SV2C, RELN, SV2B, SV2A, SPP1, TNR, ITGAV, ITGB6, ITGA4, ITGA2, FN1, GP1BA, GP6, NPNT, GP5, DSPP, GP9, FRAS1, COL4A2, COL4A1, COL4A4, COL6A2, COL4A3, COL9A2, ITGA5, FREM2, ITGA9	2071	89	8865	1.971934526554506	0.0019434241824561882	9.726548981352822E-4	8.85713678190229E-4
KEGG_PATHWAY	hsa04510:Focal adhesion	71	1.5883668903803132	1.831307018979903E-4	ITGB1, MYLK2, ITGB5, LAMC3, ITGB4, ITGB3, ITGA2B, ILK, PIK3CD, LAMC2, ELK1, MYLK4, ACTG1, CRKL, PPP1CB, PPP1CC, AKT2, AKT3, CAPN2, RAC2, TNR, ITGAV, ITGB6, PDGFRB, VAV3, PDGFRA, ITGA4, ITGA2, EMP2, MYL5, COL4A2, PIK3CA, COL4A1, COL4A4, COL6A2, MYL2, COL4A3, ITGA5, TLN1, BIRC2, BIRC3, ITGA9, SHC4, LAMA5, TNXB, SHC3, LAMA4, LAMA3, PXN, XIAP, PIK3R1, THBS3, MYL12B, VTN, PAK1, RELN, PDGFC, SPP1, PAK6…	2071	203	8865	1.4971349601463324	0.06346351138680806	0.017173181069780778	0.015638148124995904
KEGG_PATHWAY	hsa04727:GABAergic synapse	37	0.8277404921700223	2.2956241400379966E-4	GABRB3, GABRB2, GABRB1, GLS2, ADCY4, GNAI3, ABAT, SLC6A1, ADCY7, GABARAP, GNGT1, GNG2, GNG5, GNG7, GNG8, SLC38A3, PRKACA, GLUL, PRKACB, GABRA2, GABBR2, GABRA1, GABARAPL1, GABBR1, SLC12A5, GABRA6, GABRA5, GAD1, GABRA3, GAD2, SLC6A11, GNG11, GABRG2, GNG13, GNB2, GNB1, GNB3	2071	89	8865	1.779550670305286	0.07890562585232741	0.017173181069780778	0.015638148124995904
KEGG_PATHWAY	hsa04080:Neuroactive ligand-receptor interaction	116	2.5950782997762865	2.3984889762263656E-4	VIPR1, CHRM1, SCT, CHRM4, CHRM5, RXFP4, HTR4, RXFP2, CYSLTR2, UTS2R, CHRNB4, TAAR9, TAAR1, PRLR, GABRG2, LTB4R2, APLNR, GRIA1, GRIA2, CHRNA2, CHRNA4, CHRNA9, LPAR3, LPAR4, ADRB2, MCHR1, CRHR2, GHRHR, HRH1, HRH3, GALR2, NPBWR1, TAC1, HCRT, GRIA3, NTSR2, GRIA4, HTR1E, NMBR, GH1, GRIN3B, MC1R, GRIN3A, PNOC, NMUR2, NMUR1, GABRB3, GLP1R, GABRB2, UCN, GABRB1, MLNR, GRIK4, GRIK1, ADM, PRL, ADRA1B, MLN, …	2071	368	8865	1.3493009048348834	0.08229216763563152	0.017173181069780778	0.015638148124995904
KEGG_PATHWAY	hsa04724:Glutamatergic synapse	44	0.9843400447427294	5.776874203285019E-4	GRIA1, GRIA2, GLS2, SLC1A1, ADCY4, GNAI3, SLC1A2, GRIK4, SLC1A3, GRIK1, ITPR3, ADCY7, GNGT1, GRK3, PPP3R1, PPP3CC, GNG2, GNG5, GRM6, GNG7, GNG8, DLGAP1, HOMER3, SLC38A3, PRKACA, GLUL, PRKACB, GRIA3, GRIA4, GNG11, GRIN1, GNG13, GRIN3B, PLCB4, GRIN3A, DLG4, GNB2, JMJD7-PLA2G4B, GNB1, GNB3, PLCB1, SHANK3, SHANK2, SHANK1	2071	116	8865	1.623653407482642	0.1868761596385502	0.03430669650250412	0.031240176144738386
KEGG_PATHWAY	hsa04151:PI3K-Akt signaling pathway	112	2.505592841163311	6.708013282612537E-4	ATF2, CHRM1, CSF1, IRS1, ITGA2B, PPP2R2A, FGF5, STK11, FGF8, CREB3L3, CREB3L1, AKT2, AKT3, MYB, CREB3L2, TNR, IL6R, PDGFRB, PDGFRA, MAP2K2, IL4R, TSC2, PRLR, COL4A2, COL4A1, CCNE1, COL4A4, COL4A3, DDIT4, LPAR3, LPAR4, PIK3R1, EFNA5, PIK3R5, VTN, PDGFC, NGFR, FN1, IGF2, GNG11, G6PC1, NFKB1, GNG13, EFNA1, NR4A1, GH1, IL3, EFNA3, EFNA2, LPAR5, GDNF, ARTN, GNB2, FGF19, GNB1, CDK2, GNB3, COL9A2, FGFR4…	2071	362	8865	1.3243662148426973	0.21355104258167779	0.03430669650250412	0.031240176144738386
KEGG_PATHWAY	hsa04060:Cytokine-cytokine receptor interaction	94	2.102908277404922	9.62015586754326E-4	IL21, ACVRL1, CNTFR, CXCL9, IL1RN, CSF2, EDA, AMHR2, CSF1, TNFRSF13B, IFNA1, IL23R, MPL, CXCL1, IL27, PRL, CXCL13, CX3CL1, CXCL16, BMP15, TNFSF10, CCR9, TNFSF11, TNFRSF8, CCR7, CCR6, IL6R, CCR3, IL4R, IL15, IL1R1, IL1R2, TNFRSF18, IL18, IL19, OSMR, PRLR, TGFBR2, EDAR, IL3RA, TNFRSF25, RELL1, LTB, TNFRSF21, CX3CR1, EBI3, IL20RA, CXCR4, ACVR1B, IL2RG, IL1RL1, CCL8, CCL7, CXCR3, CCL4, TNFRSF14, CCL1…	2071	298	8865	1.350237702500818	0.2914731660266505	0.04194294836806627	0.03819385801114415
KEGG_PATHWAY	hsa04261:Adrenergic signaling in cardiomyocytes	54	1.2080536912751678	0.0011147030080280675	ATF2, RYR2, PPP2R2A, ATP2A1, ADRA1B, PPP1CB, PPP1CC, RPS6KA5, CREB3L3, AKT2, CREB3L1, AKT3, CREB3L2, SCN5A, PRKACA, PRKACB, SCN1B, TPM3, TNNC1, CACNA2D4, ATP1B1, MYL4, CREB3, CACNB3, PLCB4, MYL2, KCNQ1, TNNT2, MYL3, PLCB1, SCN4B, RAPGEF3, MYH7, POPDC2, POPDC1, CAMK2A, ADCY4, GNAI3, ATP1A4, CREM, ATP1A2, ADRB2, ATP1A1, ADCY7, PIK3R5, PPP2CB, CACNG8, PLN, TNNI3, CACNG2, CACNG5, PPP1R1A, FXYD2, PPP2…	2071	154	8865	1.500968852489857	0.32920134965294046	0.04194294836806627	0.03819385801114415
KEGG_PATHWAY	hsa04024:cAMP signaling pathway	74	1.6554809843400446	0.0011715907365381641	GLP1R, RYR2, CHRM1, HHIP, PDE3B, PIK3CD, ATP2A1, HTR4, GLI1, PPP1CB, PPP1CC, CREB3L3, AKT2, CREB3L1, NPPA, AKT3, CREB3L2, RAC2, CNGA2, FFAR2, CNGA4, PRKACA, PRKACB, TSHB, VAV3, EDN1, MAP2K2, EDN3, PDE4D, PDE4C, RRAS2, SSTR2, ATP1B1, GIP, CREB3, PIK3CA, CRH, ORAI1, RAPGEF3, GRIA1, POPDC2, GRIA2, POPDC1, CAMK2A, ADCY4, GNAI3, ATP1A4, ATP1A2, ADRB2, PIK3R1, ATP1A1, ADCY7, CRHR2, PAK1, PLN, TNNI3, GP…	2071	226	8865	1.4015930058156676	0.34273985213453717	0.04194294836806627	0.03819385801114415
KEGG_PATHWAY	hsa05032:Morphine addiction	35	0.7829977628635347	0.0017850582581719306	GABRB3, GABRB2, GABRB1, PDE1C, PDE3B, ADCY4, GNAI3, ADCY7, GNGT1, GRK3, GNG2, GNG5, GNG7, GNG8, PDE8B, PRKACA, PRKACB, GABRA2, GABBR2, KCNJ5, GABRA1, GABBR1, GABRA6, KCNJ9, GABRA5, PDE4D, PDE4C, GABRA3, GNG11, GABRG2, GNG13, GNB2, GNB1, PDE3A, GNB3	2071	91	8865	1.6463618467481334	0.4725081730070254	0.053559570634941274	0.048772122980421384
KEGG_PATHWAY	hsa04350:TGF-beta signaling pathway	40	0.8948545861297539	0.001795292870444959	AMHR2, HDAC1, IGSF1, CHRD, ACVR1B, LTBP1, THSD4, PPP2CB, E2F5, CDKN2B, LEFTY1, TGFB3, NOG, BMP8B, SMAD9, INHBB, EMP3, RGMB, GDF6, SMAD6, GDF5, RGMA, TGFBR2, BMP5, INHBE, GDF7, RBX1, GREM1, GREM2, NCOR1, RPS6KB1, SP1, BAMBI, TFR2, ID2, ID4, ID3, HAMP, NODAL, FBN1	2071	108	8865	1.5853854820537583	0.4744408154267712	0.053559570634941274	0.048772122980421384
KEGG_PATHWAY	hsa04810:Regulation of actin cytoskeleton	74	1.6554809843400446	0.001984879194716686	ITGB1, MYLK2, CHRM1, ITGB5, ITGB4, ITGB3, CHRM4, ITGA2B, CHRM5, PIK3CD, MYLK4, ACTG1, CRKL, FGF5, PPP1CB, PPP1CC, FGF8, AKT2, AKT3, ITGAX, RAC2, ITGAV, ITGB6, PDGFRB, VAV3, PDGFRA, MAP2K2, ITGA4, ITGA2, RRAS2, MYL5, PIK3CA, MYL2, SPATA13, MYH9, ITGA5, PFN1, PFN3, ITGA9, PFN2, ARHGEF6, PXN, CXCR4, LPAR4, PIK3R1, IQGAP2, IQGAP3, MYL12B, NRAS, PAK1, C6, C9, PDGFC, MYH14, PAK6, MYH11, PIP5K1B, PAK3, …	2071	230	8865	1.3772174752797428	0.5089910389320907	0.05466051936219797	0.04977466288289536
KEGG_PATHWAY	hsa04360:Axon guidance	60	1.342281879194631	0.003972925733676359	ROBO2, ITGB1, ILK, PIK3CD, RND1, ROBO1, SHH, PPP3CC, RGS3, DPYSL5, DPYSL2, RAC2, EPHA5, EPHA4, TRPC5, EPHA7, TRPC6, SEMA6A, WNT5B, UNC5A, TRPC3, TRPC4, DCC, RHOD, RGMA, MYL5, PIK3CA, EPHA3, SEMA7A, SEMA3D, CAMK2A, NTN4, GNAI3, SEMA3G, CXCR4, PIK3R1, EFNA5, NTN1, PRKCZ, MYL12B, EFNB2, NRAS, PPP3R1, PAK1, ABLIM2, ABLIM3, PAK6, SRGAP3, PAK3, PAK5, NTNG1, NTNG2, LIMK1, SEMA4G, GDF7, SSH1, EFNA1, EFNA…	2071	184	8865	1.3958285222429827	0.7595252727565568	0.09206066583634503	0.08383177950460469
KEGG_PATHWAY	hsa04934:Cushing syndrome	52	1.1633109619686801	0.003997148670741641	SCARB1, ATF2, WNT2B, CREB3L3, CREB3L1, CREB3L2, PDE8B, PRKACA, PRKACB, MEN1, MAP2K2, WNT5B, WNT9B, AIP, AXIN1, ARNT, WNT9A, MRAP, NR5A1, CREB3, PLCB4, CCNE1, CRH, ORAI1, PLCB1, TCF7, CAMK2A, LEF1, ADCY4, GNAI3, KCNA4, WNT8B, ITPR3, ADCY7, CACNA1G, CRHR2, CACNA1I, RASD1, DVL2, WNT1, FZD1, WNT10B, CDKN2B, FZD2, FZD7, WNT7B, POMC, NR4A1, NCEH1, SP1, CDK2, KCNK3	2071	155	8865	1.4360523979377267	0.7616098797156355	0.09206066583634503	0.08383177950460469
KEGG_PATHWAY	hsa04725:Cholinergic synapse	41	0.9172259507829978	0.004114443165870169	CHRM1, CHRNA4, CHRM4, CHRM5, CAMK2A, ADCY4, GNAI3, PIK3CD, ITPR3, PIK3R1, ADCY7, PIK3R5, GNGT1, NRAS, GNG2, CREB3L3, GNG5, AKT2, GNG7, CREB3L1, AKT3, CREB3L2, GNG8, PRKACA, PRKACB, CHRNB4, GNG11, GNG13, SLC5A7, CREB3, PLCB4, PIK3CA, KCNQ1, GNB2, KCNQ2, GNB1, KCNQ3, GNB3, KCNQ4, KCNQ5, PLCB1	2071	116	8865	1.5129497660633708	0.771452044079833	0.09206066583634503	0.08383177950460469
KEGG_PATHWAY	hsa04911:Insulin secretion	32	0.7158836689038032	0.005202386221954694	GLP1R, SNAP25, ATF2, RYR2, CAMK2A, ADCY4, ATP1A4, SLC2A2, ATP1A2, ITPR3, ATP1A1, ADCY7, RIMS2, CCKAR, CREB3L3, KCNMB1, CREB3L1, CREB3L2, KCNN1, KCNMB4, KCNN4, PRKACA, PRKACB, TRPM4, ATP1B1, GCK, GIP, CREB3, PLCB4, FXYD2, PLCB1, VAMP2	2071	86	8865	1.5927593680167988	0.8454620742772276	0.10035358910450906	0.09138343588846357
KEGG_PATHWAY	hsa05222:Small cell lung cancer	34	0.7606263982102908	0.005309207650804227	ITGB1, LAMA5, LAMC3, LAMA4, LAMA3, ITGA2B, XIAP, PIK3CD, LAMC2, PIK3R1, FHIT, CKS1B, AKT2, AKT3, ITGAV, SKP2, RXRG, CDKN2B, GADD45B, ITGA2, FN1, TRAF2, TRAF1, NFKB1, COL4A2, PIK3CA, CCNE1, COL4A1, COL4A4, TRAF6, COL4A3, CDK2, BIRC2, BIRC3	2071	93	8865	1.5649288951885485	0.8512903995293666	0.10035358910450906	0.09138343588846357
KEGG_PATHWAY	hsa04390:Hippo signaling pathway	52	1.1633109619686801	0.005326028472027017	YWHAE, WNT2B, YWHAB, PPP2R2A, AREG, AMOT, ACTG1, PPP1CB, PPP1CC, CDH1, CCN2, YWHAG, WNT5B, TPTEP2-CSNK1E, WNT9B, AXIN1, CSNK1D, CSNK1E, WNT9A, TGFBR2, LATS2, AJUBA, BIRC2, LLGL2, BIRC3, CRB2, CRB1, TCF7, LEF1, WNT8B, AFP, PRKCZ, NKD1, PPP2CB, DVL2, TP53BP2, CTNNA2, WNT1, FZD1, WNT10B, FZD2, TGFB3, FZD7, WNT7B, BMP8B, GDF6, GDF5, BMP5, GDF7, DLG4, ID2, PPP2R2D	2071	157	8865	1.4177587368175009	0.8521879747333119	0.10035358910450906	0.09138343588846357
KEGG_PATHWAY	hsa04550:Signaling pathways regulating pluripotency of stem cells	48	1.0738255033557047	0.006590344732377967	WNT2B, HOXD1, TCF7, ONECUT1, PIK3CD, WNT8B, PIK3R1, ACVR1B, NRAS, AKT2, AKT3, DVL2, SMARCAD1, OTX1, WNT1, FZD1, WNT10B, LEFTY1, MAP2K2, FZD2, WNT5B, SETDB1, PCGF5, FZD7, PCGF2, WNT7B, ESX1, LIF, AXIN1, WNT9B, SMAD9, PAX6, INHBB, WNT9A, ISL1, TBX3, POU5F1, INHBE, PIK3CA, ID2, ID4, COMMD3-BMI1, ID3, TCF3, FGFR4, FGFR3, FGFR2, NODAL	2071	144	8865	1.4268469338483822	0.9062526784475309	0.11378803209135688	0.10361703480944788
KEGG_PATHWAY	hsa05414:Dilated cardiomyopathy	37	0.8277404921700223	0.0069538875778994355	ITGB1, RYR2, ITGB5, ITGB4, ITGB3, ITGA2B, ADCY4, ATP2A1, ADCY7, ACTG1, TTN, CACNG8, PLN, LMNA, DMD, TNNI3, ITGAV, ITGB6, CACNG2, PRKACA, PRKACB, SGCG, CACNG5, CAV3, ITGA4, TPM3, TGFB3, ITGA2, TNNC1, CACNA2D4, CACNB3, MYL2, TNNT2, MYL3, ITGA5, MYH7, ITGA9	2071	105	8865	1.5083810443540042	0.9177661214464279	0.11378803209135688	0.10361703480944788
KEGG_PATHWAY	hsa04925:Aldosterone synthesis and secretion	35	0.7829977628635347	0.006992560631312434	ATF1, ATF2, SCARB1, DAGLA, KCNK9, CAMK2A, ADCY4, ATP1A4, ATP1A2, ITPR3, ATP1A1, ADCY7, CACNA1G, CACNA1I, CREB3L3, CREB3L1, NPPA, CREB3L2, PRKACA, PRKACB, KCNJ5, ATP1B1, POMC, NR4A1, CREB3, PLCB4, PRKD3, CYP11B2, ORAI1, PRKD1, CAMK1, DAGLB, PLCB1, KCNK3, CAMK1G	2071	98	8865	1.5287645719804097	0.9189046851049167	0.11378803209135688	0.10361703480944788
KEGG_PATHWAY	hsa04062:Chemokine signaling pathway	61	1.3646532438478747	0.0077858093012789465	ITK, CXCL9, NCF1, PIK3CD, CXCL1, CXCL13, CX3CL1, CXCL16, CRKL, GNGT1, AKT2, AKT3, CCR9, RAC2, CCR7, CCR6, PRKACA, PRKACB, CCR3, VAV3, PLCB4, PIK3CA, ELMO1, PLCB1, SHC4, CX3CR1, SHC3, PXN, ADCY4, GNAI3, CXCR4, PIK3R1, PRKCZ, ADCY7, PIK3R5, GRK3, NRAS, PAK1, GNG2, CCL8, CCL7, GNG5, CXCR3, GRK7, GNG7, CCL4, GNG8, CCL1, LYN, XCR1, CCL22, STAT2, GNG11, NFKB1, GNG13, GNB2, GNB1, GNB3, CCL28, NFKBIB, PF4	2071	193	8865	1.3529170409028703	0.9390820347631341	0.12118781434164622	0.11035538400943203
KEGG_PATHWAY	hsa05410:Hypertrophic cardiomyopathy	35	0.7829977628635347	0.008314753830923291	ITGB1, RYR2, ITGB5, ITGB4, ITGB3, ITGA2B, PRKAG2, ATP2A1, ACTG1, TTN, CACNG8, LMNA, DMD, TNNI3, ITGAV, ITGB6, CACNG2, SGCG, CACNG5, EDN1, PRKAB2, CAV3, ITGA4, TPM3, TGFB3, ITGA2, TNNC1, CACNA2D4, CACNB3, MYL2, TNNT2, MYL3, ITGA5, MYH7, ITGA9	2071	99	8865	1.5133225055967694	0.9496685972925778	0.12402841131127243	0.11294207287004138
KEGG_PATHWAY	hsa04927:Cortisol synthesis and secretion	25	0.5592841163310962	0.009382210506777285	ATF2, SCARB1, ADCY4, KCNA4, ITPR3, ADCY7, CACNA1G, CACNA1I, CREB3L3, CREB3L1, CREB3L2, PDE8B, PRKACA, PRKACB, POMC, NR5A1, MRAP, NR4A1, CREB3, NCEH1, PLCB4, SP1, ORAI1, PLCB1, KCNK3	2071	65	8865	1.6463618467481336	0.9657711781715875	0.13435325445705074	0.1223440250083758
KEGG_PATHWAY	hsa04061:Viral protein interaction with cytokine and cytokine receptor	35	0.7829977628635347	0.00983740274153438	CX3CR1, CXCL9, CSF1, IL20RA, CXCR4, CXCL1, CXCL13, IL2RG, CX3CL1, CCL8, CCL7, CXCR3, CCL4, TNFSF10, CCR9, CCL1, CCR7, TNFRSF14, CCR6, IL6R, CCR3, XCR1, CCL22, TNFSF14, IL34, IL18, TNFRSF10C, IL19, TNFRSF10A, IL2RB, ACKR4, ACKR3, CCL28, IL18R1, PF4	2071	100	8865	1.4981892805408017	0.9709642446979598	0.13545346851805032	0.12334589591308491
KEGG_PATHWAY	hsa04713:Circadian entrainment	34	0.7606263982102908	0.010766910694714717	GRIA1, GRIA2, RYR2, CAMK2A, ADCY4, GNAI3, ITPR3, ADCY7, CACNA1G, GNGT1, CACNA1I, RASD1, RPS6KA5, GNG2, GNG5, GNG7, PRKG2, GNG8, PRKACA, PRKACB, GRIA3, GRIA4, KCNJ5, KCNJ9, GNG11, GRIN1, GNG13, PER2, PLCB4, GNB2, GNB1, NOS1AP, GNB3, PLCB1	2071	97	8865	1.500395744871495	0.9792551034009662	0.1421560280195776	0.12944934395078855
KEGG_PATHWAY	hsa05030:Cocaine addiction	20	0.44742729306487694	0.011135376600300086	ATF2, GRIA2, DDC, GNAI3, NFKB1, GRIN1, CREB3, GRIN3B, GRIN3A, TH, CREB3L3, DLG4, CREB3L1, CREB3L2, FOSB, PRKACA, SLC18A1, PRKACB, SLC18A2, CDK5R1	2071	49	8865	1.747159510834754	0.9818453104509781	0.1421560280195776	0.12944934395078855
KEGG_PATHWAY	hsa04926:Relaxin signaling pathway	43	0.9619686800894854	0.011865623491890537	SHC4, ATF2, SHC3, RXFP4, ADCY4, GNAI3, PIK3CD, PIK3R1, PRKCZ, ADCY7, RXFP2, GNGT1, GNA15, NRAS, GNG2, CREB3L3, GNG5, AKT2, GNG7, CREB3L1, AKT3, CREB3L2, GNG8, PRKACA, PRKACB, EDN1, MAP2K2, VEGFC, GNG11, NFKB1, TGFBR2, GNG13, CREB3, PLCB4, COL4A2, PIK3CA, COL4A1, COL4A4, GNB2, COL4A3, GNB1, GNB3, PLCB1	2071	130	8865	1.415871188203395	0.9860642292592715	0.1421560280195776	0.12944934395078855
KEGG_PATHWAY	hsa04260:Cardiac muscle contraction	31	0.6935123042505592	0.011912516314489743	RYR2, COX4I2, ATP1A4, ATP1A2, UQCR11, ATP2A1, ATP1A1, COX5B, COX6A1, COX7A1, UQCRH, CACNG8, TNNI3, CACNG2, CACNG5, TPM3, TNNC1, CACNA2D4, COX6C, ATP1B1, TRDN, COX6B1, MYL4, CACNB3, UQCRQ, MYL2, TNNT2, FXYD2, MYL3, CASQ2, MYH7	2071	87	8865	1.5252501706655124	0.9862989928076739	0.1421560280195776	0.12944934395078855
KEGG_PATHWAY	hsa04975:Fat digestion and absorption	18	0.4026845637583893	0.012869235049203523	PNLIPRP1, SCARB1, PLA2G12A, PLA2G12B, DGAT2, DGAT1, MOGAT2, MTTP, APOA1, APOA4, AGPAT2, ACAT2, LIPF, FABP2, CLPS, PLPP3, PNLIP, SLC27A4	2071	43	8865	1.7918542890188989	0.990314142546785	0.14522270959412067	0.13224190873654565
KEGG_PATHWAY	hsa04723:Retrograde endocannabinoid signaling	48	1.0738255033557047	0.012980800857575032	GABRB3, GRIA1, GABRB2, GRIA2, GABRB1, NDUFB7, DAGLA, NDUFB10, NDUFB4, ADCY4, GNAI3, ITPR3, ADCY7, GNGT1, RIMS1, GNG2, GNG5, GNG7, GNG8, NDUFV3, NDUFV2, PRKACA, PRKACB, GRIA3, GRIA4, NDUFA9, GABRA2, KCNJ5, GABRA1, GABRA6, KCNJ9, GABRA5, GABRA3, NDUFC2, NDUFC1, GNG11, GABRG2, GNG13, PLCB4, NDUFS7, NDUFS6, GNB2, GNB1, NDUFAB1, GNB3, NDUFS1, DAGLB, PLCB1	2071	149	8865	1.3789661642561546	0.9906982432932768	0.14522270959412067	0.13224190873654565
KEGG_PATHWAY	hsa05165:Human papillomavirus infection	96	2.1476510067114094	0.014886037395635904	ITGB1, WNT2B, ITGB5, IFNA1, LAMC3, ITGB4, TRADD, ITGB3, ITGA2B, PIK3CD, PPP2R2A, LAMC2, CHD4, TBK1, CREB3L3, AKT2, CREB3L1, AKT3, CREB3L2, TNR, ITGAV, ITGB6, ATP6V1E1, PRKACA, PRKACB, PDGFRB, ATP6V1G2, MAP2K2, WNT5B, ITGA4, ITGA2, WNT9B, AXIN1, TSC2, WNT9A, HLA-F, HLA-E, CCNA2, CCNA1, CREB3, COL4A2, PIK3CA, CCNE1, COL4A1, COL4A4, COL6A2, MFNG, IRF1, COL4A3, ATP6V1B2, ITGA5, ATP6V0C, TLR3, ATP6V1B…	2071	333	8865	1.234029780625628	0.9953424458115266	0.16149095114053494	0.14705600578719105
KEGG_PATHWAY	hsa04728:Dopaminergic synapse	43	0.9619686800894854	0.015581675546591667	GRIA1, GRIA2, ATF2, DDC, CAMK2A, GNAI3, PPP2R2A, ITPR3, COMT, GNGT1, PPP1CB, PPP2CB, PPP1CC, PPP3CC, GNG2, CREB3L3, GNG5, AKT2, GNG7, CREB3L1, AKT3, CREB3L2, GNG8, PRKACA, SLC18A1, PRKACB, GRIA3, SLC18A2, GRIA4, SCN1A, KCNJ5, KCNJ9, GNG11, GNG13, CREB3, PLCB4, TH, GNB2, GNB1, PPP2R2D, GNB3, PLCB1, BMAL1	2071	132	8865	1.3944185944427374	0.9963831644542374	0.16406587781411225	0.1494007714173201
KEGG_PATHWAY	hsa04371:Apelin signaling pathway	45	1.006711409395973	0.01691454758441555	HDAC4, HDAC5, RYR2, MYLK2, PDE3B, ADCY4, GNAI3, PRKAG2, ITPR3, ADCY7, PIK3R5, MYLK4, GNGT1, NRAS, MAP1LC3A, GNG2, GNG5, CDH1, AKT2, GNG7, AKT3, SPP1, GNG8, CCN2, PRKACA, PPARGC1A, MEF2D, PRKACB, PRKAB2, MAP2K2, SPHK1, RRAS2, GNG11, GNG13, MYL4, PLCB4, RPS6KB1, MYL2, GNB2, MYL3, GNB1, APLNR, GNB3, PLIN1, PLCB1	2071	140	8865	1.3758881147823685	0.9977732344966705	0.17180084137684057	0.15644434158896656
KEGG_PATHWAY	hsa05033:Nicotine addiction	17	0.3803131991051454	0.01781755441415038	GABRB3, GRIA1, GABRA2, GABRB2, GRIA2, GABRA1, GABRB1, GABRA6, CHRNA4, GABRA5, GABRA3, GABRG2, GRIN1, GRIN3B, GRIN3A, GRIA3, GRIA4	2071	41	8865	1.7748583811284757	0.9983975072821389	0.17180084137684057	0.15644434158896656
KEGG_PATHWAY	hsa05412:Arrhythmogenic right ventricular cardiomyopathy	30	0.6711409395973155	0.01828698801464787	ITGB1, RYR2, ITGB5, ITGB4, ITGB3, TCF7, ITGA2B, LEF1, ATP2A1, ACTG1, GJA1, CACNG8, LMNA, DMD, ITGAV, CTNNA2, ITGB6, CACNG2, SGCG, CACNG5, JUP, CAV3, ITGA4, ITGA2, CACNA2D4, CACNB3, DSG2, ITGA5, DSC2, ITGA9	2071	86	8865	1.493211907515749	0.99864958285022	0.17180084137684057	0.15644434158896656
KEGG_PATHWAY	hsa04611:Platelet activation	41	0.9172259507829978	0.018632849091352818	ITGB1, MYLK2, ITGB3, ITGA2B, ADCY4, GNAI3, PIK3CD, ITPR3, PIK3R1, PRKCZ, ADCY7, ACTG1, MYL12B, PIK3R5, MYLK4, PPP1CB, PPP1CC, AKT2, AKT3, P2RY1, PRKG2, PRKACA, PRKACB, FGB, LYN, VASP, FCER1G, ITGA2, FGG, GP1BA, GP6, GP5, GP9, PLCB4, FCGR2A, PIK3CA, JMJD7-PLA2G4B, ORAI1, PLCB1, TLN1, F2RL3	2071	126	8865	1.3928743878043732	0.9988096271042808	0.17180084137684057	0.15644434158896656
KEGG_PATHWAY	hsa04929:GnRH secretion	24	0.5369127516778524	0.01871573411647146	GABBR2, KCNJ5, GABBR1, TRPC5, MAP2K2, KCNJ9, TRPC4, PIK3CD, ITPR3, PIK3R1, CACNA1G, KISS1, CACNA1I, NRAS, PLCB4, PIK3CA, AKT2, AKT3, SPP1, KCNN1, PLCB1, KCNN4, HCN2, HCN1	2071	65	8865	1.5805073728782082	0.9988450822690448	0.17180084137684057	0.15644434158896656
KEGG_PATHWAY	hsa05031:Amphetamine addiction	25	0.5592841163310962	0.02056552787431877	GRIA1, GRIA2, ATF2, DDC, HDAC1, CAMK2A, PPP1CB, PPP1CC, PPP3R1, PPP3CC, CREB3L3, CREB3L1, CREB3L2, PRKACA, SLC18A1, PRKACB, GRIA3, SLC18A2, GRIA4, GRIN1, CREB3, GRIN3B, GRIN3A, TH, FOSB	2071	69	8865	1.550920580269981	0.9994122563333088	0.18406147447515298	0.167609052175698
KEGG_PATHWAY	hsa05200:Pathways in cancer	145	3.2438478747203576	0.023636906576888148	HHIP, IL23R, ITGA2B, ELK1, CRKL, FGF5, RPS6KA5, FGF8, TFG, CDH1, AKT2, AKT3, SKP2, PRKACA, PRKACB, IL6R, PDGFRB, PDGFRA, MAP2K2, IL4R, WNT5B, TPM3, DAPK2, DAPK3, MITF, RBX1, MSH6, COL4A2, MSH2, COL4A1, CCNE1, COL4A4, COL4A3, NOTCH2, TERC, EPAS1, MGST3, TCF7, MGST2, LPAR3, KLK3, LPAR4, PIK3R1, RASGRP3, DVL2, WNT1, RALGDS, FZD1, JAG2, GSTM4, WNT10B, GSTM3, GSTM1, FZD2, GADD45B, JUP, TGFB3, ZBTB16, …	2071	533	8865	1.1644998428218507	0.9998090740400223	0.2063905501103892	0.18794223278208624
KEGG_PATHWAY	hsa04514:Cell adhesion molecules	49	1.0961968680089484	0.024419406343604302	CD86, ITGB1, PTPRF, SPN, CDH5, CLDN20, CDH3, CDH1, MPZ, NRCAM, ITGAV, CD34, ITGA4, PDCD1LG2, HLA-F, HLA-E, CLDN6, CLDN5, MAG, CLDN4, CD8A, CLDN9, CLDN7, CLDN18, CLDN17, HLA-DQB2, HLA-DQB1, ITGA9, NLGN2, HLA-DMB, SLITRK2, SLITRK4, SLITRK6, NCAM1, CD58, NCAM2, TIGIT, CD99, JAM2, CD276, NLGN4Y, NTNG1, NTNG2, PTPRD, CD4, NFASC, OCLN, CD28, SIGLEC1	2071	158	8865	1.3275094890867865	0.9998567123808644	0.20814636835738906	0.18954110638130958
KEGG_PATHWAY	hsa00512:Mucin type O-glycan biosynthesis	15	0.33557046979865773	0.026641190387560063	GALNT7, GALNT6, GALNT14, GALNT13, GALNT4, GALNT15, GALNT2, GALNT10, B3GNT6, B3GNT3, GCNT3, GCNT4, ST6GALNAC3, ST3GAL1, GALNT8	2071	36	8865	1.783558667310478	0.9999366537249629	0.21803412854103732	0.19854504442563733
KEGG_PATHWAY	hsa05146:Amoebiasis	34	0.7606263982102908	0.026797490658674976	LAMA5, CSF2, LAMC3, LAMA4, LAMA3, PIK3CD, LAMC2, CXCL1, PIK3R1, GNA14, GNA15, MUC2, C9, PRDX1, CTSG, CD14, PRKACA, PRKACB, ARG2, TGFB3, IL1R1, IL1R2, FN1, SERPINB9, NFKB1, SERPINB6, PLCB4, COL4A2, PIK3CA, COL4A1, COL4A4, COL4A3, PLCB1, RAB7B	2071	103	8865	1.4129940509954855	0.9999401928948248	0.21803412854103732	0.19854504442563733
KEGG_PATHWAY	hsa01230:Biosynthesis of amino acids	26	0.5816554809843401	0.031197890143679165	PRPS2, PRPS1, ACY1, SHMT1, ENO1, ENO3, MAT2A, CBS, PGK1, PHGDH, PGK2, GLUL, TKTL2, ARG2, GOT1, GPT2, IDH2, PGAM2, ASS1, PFKL, CTH, PAH, ALDH18A1, NAGS, BCAT1, TKT	2071	75	8865	1.4839208112023177	0.999988192520852	0.24819654825415868	0.2260113819297646
KEGG_PATHWAY	hsa04721:Synaptic vesicle cycle	27	0.6040268456375839	0.033203517755503245	NAPA, SNAP25, STXBP1, SLC1A1, CLTC, SLC1A2, SLC1A3, AP2A1, SLC6A1, SLC6A4, CPLX3, RIMS1, ATP6V1H, ATP6V1E1, SLC18A1, SLC18A2, UNC13C, ATP6V1G2, UNC13A, SYT1, SLC6A11, DNM3, SLC6A7, ATP6V1B2, ATP6V0C, VAMP2, ATP6V1B1	2071	79	8865	1.4629696410344175	0.9999943772078859	0.2563361316503867	0.23342340479895549
KEGG_PATHWAY	hsa04916:Melanogenesis	33	0.738255033557047	0.033653067563039596	WNT2B, TCF7, LEF1, CAMK2A, ASIP, ADCY4, GNAI3, WNT8B, ADCY7, NRAS, CREB3L3, CREB3L1, CREB3L2, DVL2, WNT1, PRKACA, PRKACB, FZD1, WNT10B, EDN1, MAP2K2, FZD2, WNT5B, FZD7, WNT7B, WNT9B, MITF, WNT9A, POMC, CREB3, PLCB4, MC1R, PLCB1	2071	101	8865	1.3985925391187115	0.9999952396387766	0.2563361316503867	0.23342340479895549
KEGG_PATHWAY	hsa04710:Circadian rhythm	14	0.3131991051454139	0.036909412184969154	PRKAB2, TPTEP2-CSNK1E, PRKAG2, CSNK1D, RORA, NR1D2, CSNK1E, RORB, NPAS2, RBX1, PER2, DBP, NFIL3, BMAL1	2071	34	8865	1.7625756241656487	0.999998578209505	0.27528269921289494	0.2506764244229155
KEGG_PATHWAY	hsa04814:Motor proteins	58	1.2975391498881432	0.03917758246252964	BICDL1, KIF12, ACTG1, TUBA1C, TUBA1B, ACTR1B, TUBB3, KIF21B, DNAI3, TPM3, DYNLT2, MYH15, DYNLT3, TNNC1, MYO7A, KIF6, TUBA4A, MYL4, MYH1, MYL5, MYH2, MYO3B, MYL1, TNNT1, MYL2, TNNT2, MYO3A, MYL3, MYH9, KIF20A, KIF20B, MYH7, DNAH7, TUBAL3, DCTN4, DNAH6, DCTN3, DNAH9, MYL12B, KLC3, KLC2, MYO6, MYH14, MYH11, TNNI3, DNAI1, DNAH12, DNAH11, MYO10, DNAH17, DNAH14, MYO5A, TUBB4B, MYO9A, MYO19, MYO1D, KIF1…	2071	197	8865	1.2602607436021245	0.9999993887208611	0.28623621472623695	0.26065085475070743
KEGG_PATHWAY	hsa04923:Regulation of lipolysis in adipocytes	21	0.4697986577181208	0.04259932469225526	IRS1, PDE3B, ADCY4, GNAI3, AQP7, PIK3CD, PLAAT3, IRS2, PIK3R1, ADRB2, ADCY7, TSHR, PIK3CA, AKT2, NPPA, AKT3, PRKG2, PLIN1, PRKACA, PRKACB, TSHB	2071	59	8865	1.5235823191940356	0.9999998295664253	0.301791991579211	0.27481617110285694
KEGG_PATHWAY	hsa04973:Carbohydrate digestion and absorption	19	0.42505592841163314	0.04329858867362764	ATP1A4, PIK3CD, SLC2A2, ATP1A2, PIK3R1, ATP1A1, ATP1B1, SLC2A5, G6PC1, PLCB4, PIK3CA, GNAT3, FXYD2, HKDC1, SI, AKT2, AKT3, LCT, PLCB1	2071	52	8865	1.5640437544107268	0.9999998687931712	0.301791991579211	0.27481617110285694
KEGG_PATHWAY	hsa04010:MAPK signaling pathway	84	1.8791946308724832	0.04383570827407534	ATF2, CSF1, TRADD, ELK1, AREG, CRKL, RPS6KA4, FGF5, PPP3CC, RPS6KA5, FGF8, DUSP10, MECOM, AKT2, AKT3, RAC2, MAP3K9, PRKACA, PRKACB, PDGFRB, DUSP4, MAP2K3, PDGFRA, DUSP2, DAXX, MAP2K2, IL1R1, RRAS2, TRAF2, CACNA2D4, DUSP6, TGFBR2, PPM1A, CACNB3, MAPKAPK3, TRAF6, JMJD7-PLA2G4B, EFNA5, CACNA1E, RASGRP3, CACNA1G, NTF4, CACNA1I, CACNG8, NRAS, PPP3R1, PAK1, IRAK1, NTF3, MKNK2, PDGFC, CD14, CACNG2, MAP2…	2071	300	8865	1.1985514244326414	0.9999998926894446	0.301791991579211	0.27481617110285694
KEGG_PATHWAY	hsa04922:Glucagon signaling pathway	34	0.7606263982102908	0.04510033187351149	ATF2, PDE3B, CAMK2A, PRKAG2, SLC2A2, PYGM, ITPR3, PDHB, ACACB, ACACA, PPP3R1, PPP4C, PPP3CC, CREB3L3, AKT2, CREB3L1, PHKG2, AKT3, CREB3L2, PRKACA, PPARGC1A, PRKACB, PDHA2, PRKAB2, PDHA1, PGAM2, G6PC1, GCK, CREB3, PFKL, PLCB4, SIK1, PLCB1, FBP2	2071	107	8865	1.3601718434816357	0.9999999331853373	0.30463997756070027	0.2774095885049952
KEGG_PATHWAY	hsa04668:TNF signaling pathway	37	0.8277404921700223	0.04914782114678953	ATF2, CSF2, CSF1, TRADD, XIAP, PIK3CD, CXCL1, PIK3R1, CX3CL1, RPS6KA4, BAG4, RPS6KA5, CREB3L3, AKT2, CREB3L1, AKT3, CREB3L2, MAP2K6, MAP2K3, EDN1, MLKL, IL15, RHBDF2, LIF, VEGFC, TRAF2, CFLAR, TRAF1, NFKB1, CREB3, PIK3CA, IRF1, TAB2, MAP3K14, BIRC2, IL18R1, BIRC3	2071	119	8865	1.330924450900592	0.9999999853965271	0.3212690059304479	0.292552223277447
KEGG_PATHWAY	hsa04910:Insulin signaling pathway	42	0.9395973154362416	0.04935697018484535	SHC4, SHC3, IRS1, PDE3B, PRKAG2, PIK3CD, PPP1R3A, PYGM, IRS2, CBLB, PIK3R1, ELK1, PRKCZ, ACACB, ACACA, PTPRF, CRKL, SOCS2, PPP1CB, PPP1CC, NRAS, SOCS1, PRKAR2B, AKT2, PHKG2, AKT3, MKNK2, PRKACA, PPARGC1A, PRKACB, SREBF1, PRKAB2, MAP2K2, TSC2, G6PC1, GCK, PPP1R3C, PIK3CA, RPS6KB1, HKDC1, EIF4E2, FBP2	2071	138	8865	1.302773287426784	0.9999999865024906	0.3212690059304479	0.292552223277447
KEGG_PATHWAY	hsa05230:Central carbon metabolism in cancer	24	0.5369127516778524	0.05134832447715817	PDGFRB, PDGFRA, PDHA2, MAP2K2, PDHA1, GLS2, NTRK3, PGAM2, IDH2, PIK3CD, SLC2A2, PDHB, PIK3R1, GCK, SLC7A5, PFKL, NRAS, PIK3CA, HKDC1, AKT2, AKT3, SLC16A3, FGFR3, FGFR2	2071	71	8865	1.4469433695363876	0.9999999936287218	0.3282625029075469	0.2989206032063136
KEGG_PATHWAY	hsa03050:Proteasome	17	0.3803131991051454	0.05256256573847427	PSMB10, PSMB9, PSMA5, PSMD6, PSMC5, PSMB5, PSMC3, PSMD4, PSMA1, PSMB2, PSMC4, PSMB3, PSMC1, PSMD2, PSMC2, PSMB1, PSMD1	2071	46	8865	1.5819389918753806	0.9999999959719637	0.330129798848663	0.3006209900130283
KEGG_PATHWAY	hsa05221:Acute myeloid leukemia	23	0.5145413870246085	0.056540477532913004	MAP2K2, CSF2, JUP, CEBPE, ZBTB16, LEF1, TCF7, PIK3CD, PIK3R1, NFKB1, DUSP6, PML, PER2, CCNA2, CCNA1, IL3, NRAS, PIK3CA, RPS6KB1, AKT2, AKT3, CD14, RUNX1T1	2071	68	8865	1.4478299769932117	0.9999999991068355	0.34899122339280786	0.3177964771677524
KEGG_PATHWAY	hsa05202:Transcriptional misregulation in cancer	57	1.2751677852348993	0.05992460412894866	CD86, ATF1, CSF2, CCNT1, LDB1, HOXA11, SIX4, SSX5, H3-3A, MEN1, IL1R2, MITF, TRAF1, PAX5, DUSP6, RUNX2, TGFBR2, CCNA2, CCNA1, NCOR1, MAF, SPINT1, PAX7, COMMD3-BMI1, BIRC2, SSX4B, BIRC3, HPGD, CEBPE, HDAC1, DOT1L, TMPRSS2, TSPAN7, CD14, H3C2, PROM1, RXRG, GRIA3, RUNX1T1, NGFR, GADD45B, JUP, EYA1, ZBTB16, PBX3, DEFA3, FLI1, NFKB1, PML, CDK9, PER2, IL3, SP1, ID2, TLX1, IL2RB, TCF3	2071	198	8865	1.2322768974145122	0.9999999997532588	0.36361030979938336	0.3311088295938519
KEGG_PATHWAY	hsa04950:Maturity onset diabetes of the young	11	0.24608501118568235	0.06104237765065935	NR5A2, RFX6, ONECUT1, PAX4, SLC2A2, PAX6, BHLHA15, NKX6-1, FOXA3, GCK, FOXA2	2071	26	8865	1.8109980314229468	0.9999999998388371	0.3642195199822674	0.33166358523524914
KEGG_PATHWAY	hsa05169:Epstein-Barr virus infection	58	1.2975391498881432	0.07089071029914254	IFNA1, TRADD, PIK3CD, CD3G, CD3E, CD3D, PSMD6, TBK1, PSMD4, PSMD2, AKT2, AKT3, BLNK, PSMD1, SKP2, MAP2K3, ENTPD1, TAP1, TRAF2, HLA-F, RUNX3, HLA-E, TAPBP, NCOR2, CCNA2, CCNA1, PIK3CA, CCNE1, TRAF6, IRF7, HLA-DQB2, HLA-DQB1, RBPJL, HDAC1, PIK3R1, HLA-DMB, IRAK1, CD58, MAP2K6, LYN, GADD45B, STAT2, NFKB1, PSMC5, SNW1, PSMC3, PSMC4, PSMC1, PSMC2, CDK2, TAB2, VIM, CD247, NFKBIE, MAP3K14, MYD88, RIGI, …	2071	204	8865	1.2170165024000907	0.9999999999963024	0.41604711946054146	0.3788585501232864
KEGG_PATHWAY	hsa04726:Serotonergic synapse	35	0.7829977628635347	0.07276885006344136	GABRB3, GABRB2, TPH2, GABRB1, DDC, GNAI3, ITPR3, HTR4, SLC6A4, GNGT1, NRAS, CYP4X1, GNG2, GNG5, GNG7, GNG8, PRKACA, SLC18A1, PRKACB, SLC18A2, CYP2J2, KCNJ5, HTR1E, KCNJ9, HTR3A, GNG11, GNG13, CYP2C8, PLCB4, GNB2, JMJD7-PLA2G4B, GNB1, GNB3, PLCB1, RAPGEF3	2071	115	8865	1.3027732874267839	0.9999999999982081	0.419779831721352	0.38225761212614745
KEGG_PATHWAY	hsa00280:Valine, leucine and isoleucine degradation	17	0.3803131991051454	0.07481026293403684	ECHS1, HMGCS1, AGXT2, MCCC1, ABAT, ACAT2, ALDH3A2, IL4I1, ALDH6A1, AUH, PCCA, OXCT1, IVD, BCAT1, HADH, HMGCLL1, ALDH9A1	2071	48	8865	1.5160248672139065	0.999999999999186	0.419779831721352	0.38225761212614745
KEGG_PATHWAY	hsa05226:Gastric cancer	44	0.9843400447427294	0.07512056046923166	SHC4, SHC3, WNT2B, TERC, TCF7, LEF1, PIK3CD, WNT8B, PIK3R1, LRP6, FGF5, SHH, NRAS, FGF8, MUC2, CDH1, AKT2, AKT3, DVL2, CTNNA2, WNT1, RXRG, FZD1, WNT10B, CDKN2B, MAP2K2, FZD2, WNT5B, GADD45B, JUP, TGFB3, FZD7, WNT7B, GAB1, AXIN1, WNT9B, WNT9A, TGFBR2, PIK3CA, RPS6KB1, CCNE1, FGF19, CDK2, FGFR2	2071	150	8865	1.2556253017865764	0.9999999999992781	0.419779831721352	0.38225761212614745
KEGG_PATHWAY	hsa00260:Glycine, serine and threonine metabolism	15	0.33557046979865773	0.07710459267223732	GAMT, AOC3, ALAS2, AGXT2, SHMT1, PGAM2, BPGM, GNMT, SRR, BHMT, CBS, CTH, SARDH, PHGDH, AGXT	2071	41	8865	1.5660515127604195	0.9999999999996654	0.419779831721352	0.38225761212614745
KEGG_PATHWAY	hsa00650:Butanoate metabolism	11	0.24608501118568235	0.0773895779151096	ECHS1, HMGCS1, BDH1, OXCT1, GAD1, ACSM1, GAD2, ABAT, HADH, HMGCLL1, ACAT2	2071	27	8865	1.7439240302591341	0.9999999999997004	0.419779831721352	0.38225761212614745
KEGG_PATHWAY	hsa00270:Cysteine and methionine metabolism	18	0.4026845637583893	0.07948651141961965	GOT1, AGXT2, MDH2, AMD1, DNMT3A, GNMT, IL4I1, BHMT, MTAP, MAT2A, CBS, CTH, KYAT3, SMS, PHGDH, BCAT1, GCLM, ENOPH1	2071	52	8865	1.4817256620733201	0.9999999999998673	0.4247189714660274	0.3867552645193434
KEGG_PATHWAY	hsa01200:Carbon metabolism	35	0.7829977628635347	0.08069312871475821	PRPS2, PRPS1, H6PD, ECHS1, SHMT1, ENO1, PDHB, ENO3, ADH5, ACAT2, ESD, PGK1, HAO1, PHGDH, DLAT, PGK2, TKTL2, PDHA2, PDHA1, GOT1, MDH2, GPT2, IDH2, PGAM2, SDHB, GCK, PFKL, ALDH6A1, PCCA, HKDC1, RGN, SUCLG2, TKT, AGXT, FBP2	2071	116	8865	1.291542483224829	0.9999999999999171	0.4248255894100506	0.3868523523678114
KEGG_PATHWAY	hsa00010:Glycolysis / Gluconeogenesis	22	0.4921700223713647	0.08269772505439525	PDHA2, PDHA1, ADH1A, PGAM2, ENO1, PDHB, BPGM, G6PC1, ENO3, ADH5, GCK, ADH6, ALDH3A2, ALDH3A1, PFKL, HKDC1, PGK1, GAPDHS, DLAT, PGK2, FBP2, ALDH9A1	2071	67	8865	1.4055507109551229	0.999999999999962	0.42906935607932606	0.39071678793815723
KEGG_PATHWAY	hsa04014:Ras signaling pathway	66	1.476510067114094	0.08446779061877197	CSF1, PIK3CD, ELK1, FGF5, GNGT1, TBK1, FGF8, SYNGAP1, AKT2, AKT3, RAC2, PRKACA, PRKACB, PDGFRB, PDGFRA, PLA2G12A, PLA2G12B, MAP2K2, GAB1, RRAS2, PLAAT3, KSR2, ZAP70, PIK3CA, RASA4, JMJD7-PLA2G4B, PLA1A, SHC4, SHC3, PIK3R1, EFNA5, PLA2G6, RASGRP3, NTF4, NRAS, PAK1, GNG2, GNG5, GNG7, NTF3, PDGFC, GNG8, ABL2, PAK6, PAK3, RALGDS, PAK5, BRAP, NGFR, IGF2, VEGFC, GNG11, NFKB1, GNG13, GRIN1, EFNA1, EFNA3…	2071	238	8865	1.1870407264789062	0.999999999999981	0.4319924148788623	0.3933785677388523
KEGG_PATHWAY	hsa05017:Spinocerebellar ataxia	42	0.9395973154362416	0.08807949186408859	GRIA1, RBPJL, GRIA2, PIK3CD, RORA, ATP2A1, ITPR3, PIK3R1, PSMD6, ATXN2, RELN, ATXN1, PSMB5, PSMD4, PSMB2, PSMB3, PSMD2, AKT2, AKT3, PSMB1, PSMD1, GRIA3, XBP1, TRPC3, KCND3, TRAF2, GRIN1, PSMA5, PSMC5, GRIN3B, FGF14, PLCB4, GRIN3A, PSMC3, PIK3CA, PSMA1, PSMC4, SP1, PSMC1, PSMC2, ULK2, PLCB1	2071	144	8865	1.2484910671173346	0.9999999999999953	0.4441191279907566	0.4044213288407448
KEGG_PATHWAY	hsa01100:Metabolic pathways	387	8.657718120805368	0.09137938431867666	XYLT1, ABAT, ENO1, ENO3, LIPF, IL4I1, NDST4, NAMPT, LRAT, MLYCD, GAMT, GSTK1, ACOT7, HOGA1, SULT2B1, MTAP, MTHFD2, IDO2, GPLD1, TPH2, MTMR2, SHMT1, PLA2G6, HACD2, ADH5, HACD4, ADH6, MTMR7, RDH12, HLCS, RDH11, HAO1, PIP5K1B, ST3GAL1, HMOX2, GSTM4, B3GALNT1, GSTM3, GSTM1, CYP4F2, CYP4F3, MTHFS, PRDX6, MCAT, PEDS1-UBE2V1, CYP2C8, BHMT, PAH, EZH1, SETD2, LPCAT1, PYGM, PIGW, SMPD3, SMPD2, MECOM, IMPA2…	2071	1564	8865	1.0591875257020282	0.9999999999999988	0.454358605362309	0.41374554566511934
KEGG_PATHWAY	hsa04935:Growth hormone synthesis, secretion and action	36	0.8053691275167786	0.09941329646068628	SHC4, ATF2, SHC3, IRS1, ADCY4, GNAI3, PIK3CD, IRS2, ITPR3, PIK3R1, ADCY7, CRKL, SOCS2, GHRHR, NRAS, SOCS1, CREB3L3, AKT2, CREB3L1, AKT3, CREB3L2, PRKACA, PRKACB, MAP2K6, MAP2K3, MAP2K2, SSTR2, SSTR3, GH1, CREB3, PLCB4, PIK3CA, SST, GHRL, PLCB1, MRAP2	2071	122	8865	1.263110400455945	1	0.46507864826497297	0.42350737244240555
KEGG_PATHWAY	hsa04660:T cell receptor signaling pathway	36	0.8053691275167786	0.09941329646068628	ITK, CSF2, PIK3CD, PPP2R2A, CD3G, CBLB, PIK3R1, CD3E, CD3D, PPP2CB, PAK1, NRAS, PPP3R1, PPP3CC, AKT2, GRAP2, AKT3, PAK6, PAK3, PAK5, VAV3, MAP2K2, NFATC1, NFKB1, ZAP70, CD4, PIK3CA, CD8A, PPP2R2D, CD28, PTPN6, CD247, NFKBIE, MAP3K14, CARD11, NFKBIB	2071	122	8865	1.263110400455945	1	0.46507864826497297	0.42350737244240555
KEGG_PATHWAY	hsa04919:Thyroid hormone signaling pathway	36	0.8053691275167786	0.09941329646068628	NOTCH2, HDAC3, HDAC1, ITGB3, ATP1A4, PIK3CD, GATA4, ATP1A2, ATP2A1, ATP1A1, PIK3R1, ACTG1, NRAS, PLN, MED13, AKT2, AKT3, ITGAV, PRKACA, RXRG, PRKACB, MED1, MAP2K2, TSC2, SLC16A10, MED4, ATP1B1, RCAN1, PFKL, NCOR1, PLCB4, PIK3CA, FXYD2, PLCB1, PLCD4, MYH7	2071	122	8865	1.263110400455945	1	0.46507864826497297	0.42350737244240555
KEGG_PATHWAY	hsa04152:AMPK signaling pathway	36	0.8053691275167786	0.09941329646068628	PFKFB4, IRS1, PRKAG2, PIK3CD, PPP2R2A, IRS2, PIK3R1, ACACB, ACACA, PPP2CB, STK11, CREB3L3, AKT2, CREB3L1, AKT3, CREB3L2, MLYCD, PPARGC1A, RAB2A, SREBF1, PRKAB2, SCD5, TSC2, EEF2, G6PC1, RAB11B, CCNA2, CCNA1, TBC1D1, CREB3, PFKL, PIK3CA, RPS6KB1, SCD, PPP2R2D, FBP2	2071	122	8865	1.263110400455945	1	0.46507864826497297	0.42350737244240555
